# Supplementary material for: Distinct C4 sub‐types and C3 bundle sheath isolation in the Paniceae grasses
Source: Plant Direct. 2021 Dec 27;5(12):e373. doi: 10.1002/pld3.373 (PMC8711749; doi:10.1002/pld3.373)
Supplement: Supplementary file 1 — Table S1. Differentially expressed genes between M (or whole leaf for S. indica) and BS cells of all species here examined. Same data as displayed in Figure 3. [file PLD3-5-e373-s003.xlsx]

## Sheet: combined_log2_padj_all_spp
gene		log2_S.italica	log2_U.fusca	log2_P.hallii	log2_D.eriantha	log2_S.vilivoides	padj_1	padj_2	padj_3	padj_4	padj_5
DiT2.1	Sobic.004G035500.1	6.5278	0.169503	1.14433	3.85099	-0.332478	0	0.855322	0.0028049	5.30978e-41	0.775825
GOX.1	Sobic.002G036000.4	-0.644509	0.66376	5.44965	2.30478	-2.87535	6.49841e-05	7.31463e-05	3.37424e-189	1.99191e-50	1.56158e-09
PEPC.1	Sobic.010G160700.1	-3.64321	-4.07099	-4.09281	-2.38061	-2.15053	4.14763e-149	7.22154e-51	3.26186e-192	1.31335e-05	2.42988e-14
Ala-AT.1	Sobic.002G375800.1	0.253799	0.620871	-0.374598	2.40617	0.92295	0.130394	0.00955327	0.0434956	2.63016e-55	3.60445e-07
NADP-MDH	Sobic.001G219300.1	1.31032	0.869299	0.944018	0.76275	0.737868	2.32194e-37	7.19492e-06	6.89182e-15	5.19403e-08	1.37898e-06
RBCS	Sobic.005G042000.1	5.26169	0.606343	5.51053	3.75018	-2.94805	2.55251e-267	0.609584	2.44002e-281	1.94868e-06	8.2822e-11
NHD	Sobic.002G141900.1	-2.74694	-3.8724	-3.61699	-1.36776	-0.673386	5.90764e-107	1.10549e-90	6.05166e-143	8.33867e-08	0.00054606
PPT.1	Sobic.003G050800.1	6.22086	2.28181	3.46123	2.29825	1.68235	5.24559e-218	9.14234e-25	1.20619e-80	2.25479e-25	6.17128e-17
RPI	Sobic.002G051100.1	4.71327	0.884475	5.41486	3.35358	-2.10339	4.17382e-178	0.255796	7.60353e-122	2.70435e-33	2.41968e-07
PCK	Sobic.001G432800.1	3.55782	1.81533	3.20439	4.67162	2.21664	7.02028e-86	9.99633e-27	0.000101869	1.68778e-09	2.82859e-23
AMK	Sobic.004G220000.1	0.056551	0.551365	0.263967	-0.515385	-0.598629	0.754141	0.00203775	0.114033	0.00597382	0.000116043
CA	Sobic.003G234400.4	-3.73396	-4.07797	-2.86054	-2.50403	-1.8679	3.34987e-141	1.69036e-50	7.06412e-135	0.000179767	3.66318e-09
GDC_Z-PR	Sobic.008G039900.1	7.42249	1.58533	7.01187	4.82247	-1.96479	2.62666e-69	3.25177e-37	0	9.29861e-10	1.10707e-12
Ala-AT	Sobic.001G260800.1	-3.1906	-1.19665	-0.564581	-1.43629	-1.10556	1.59269e-112	1.63898e-06	0.000836025	0.0588994	1.38114e-07
ASP-AT	Sobic.003G303300.1	0.789155	-1.10401	-4.10078	-1.77744	1.97844	2.13697e-09	1.34641e-07	2.45302e-259	7.37271e-41	1.83511e-24
TPI	Sobic.002G277100.1	-2.88363	-2.89567	-3.53252	-1.82727	-0.995399	8.56739e-103	1.2657e-35	1.57608e-146	5.03694e-11	1.71026e-06
PGK	Sobic.009G183700.1	0.619917	-0.893495	-1.02543	1.71329	-2.19474	4.33881e-05	0.473105	1.65123e-10	8.85467e-14	5.40574e-06
NAD-MDH	Sobic.009G240700.1	1.12512	0.121952	1.93747	1.53167	0.769602	1.8024e-11	0.672745	2.04516e-53	1.4828e-17	0.000114521
NAD-ME.1	Sobic.002G309400.1	1.24673	1.78206	1.61604	-0.110503	0.988962	3.34046e-24	8.70261e-34	8.28994e-39	0.558571	1.23841e-12
DIT1_DiT2	Sobic.002G233700.1	1.1256	0.0722272	1.38689	2.87393	-1.35989	8.55042e-21	0.864584	1.11769e-12	2.01939e-54	3.30784e-08
DCT2_DiT2.2	Sobic.007G226800.1	-0.690539	-0.15817	-0.176774	0.311085	-1.53415	3.36392e-05	0.770239	0.381055	0.471971	5.81913e-07
FBA	Sobic.005G056400.1	3.16723	-0.0243255	5.4716	0.0838182	-3.09152	5.4888e-159	0.950531	1.50251e-224	0.779218	8.63887e-12
NADP-MDH.1	Sobic.007G166300.1	-3.54222	-3.45705	-3.0251	-1.98335	-1.47069	2.80305e-168	6.27525e-70	6.01417e-91	0.00742624	0.000564215
TPI.1	Sobic.003G072300.2	2.44783	1.29	2.37329	1.4096	0.205664	1.52036e-91	5.08613e-08	1.12566e-60	1.45305e-30	0.16116
PIC	Sobic.004G070800.1	-0.539171	-2.63505	-3.74503	-0.275375	-1.38627	0.000202452	1.7961e-53	2.40765e-193	0.266432	1.02348e-12
PIC.1	Sobic.004G310300.1	1.3084	1.32756	5.27194	2.00877	1.08941	3.13389e-25	0.0643908	0	8.75668e-36	4.08549e-07
RPE	Sobic.001G491000.1	3.94221	1.10664	4.61852	3.34366	-2.5841	7.21637e-215	1.77778e-06	9.95491e-271	6.07724e-36	1.2067e-08
GAP-DH	Sobic.001G519800.1	-1.35352	-2.84787	-2.33077	-0.363153	-2.7772	2.99301e-23	1.01297e-45	1.51644e-59	0.241429	1.74622e-09
SBP	Sobic.003G359100.1	6.48633	1.31069	4.64869	4.54033	-2.81876	7.08005e-86	6.34139e-07	0	3.43946e-09	1.69459e-09
PPa6	Sobic.004G311100.1	0.0502635	-0.967491	-1.00645	0.324471	0.00831921	0.76172	0.000537213	2.27161e-15	0.237075	0.980878
ASP-AT.1	Sobic.004G331700.1	-2.32741	-1.76348	-1.59529	-2.21986	-1.20244	1.61842e-92	9.50059e-23	5.04971e-30	0.000201973	0.0054342
SHMT	Sobic.001G097100.3	5.91916	1.5428	5.1985	4.67679	-2.18066	0	1.39062e-28	0	1.00584e-09	3.84062e-09
GOX	Sobic.001G065600.1	0.989973	0.486435	3.23603	1.79642	-2.84129	6.42537e-18	0.0533217	6.47694e-177	6.69696e-45	1.19494e-09
AAC	Sobic.004G259200.1	-0.255618	0.915678	0.0728864	0.591932	0.954873	0.0432306	0.00772493	0.682915	0.00342361	2.91891e-06
PPT_TPT	Sobic.003G002300.1	0.201829	-1.50642	-0.543786	0.998957	-1.48248	0.132711	1.61754e-09	0.000197947	1.52761e-06	1.19438e-05
FBA.1	Sobic.008G053200.1	5.94208	1.32792	6.17807	4.60418	-2.6982	0	9.95366e-07	0	2.07727e-08	5.36494e-07
DIC	Sobic.007G160200.1	2.48099	1.42981	6.0716	1.60718	2.37829	1.06864e-25	5.26237e-16	0	0.000238978	1.36136e-07
DIT1.1_OMT1	Sobic.008G112300.1	-3.08743	-2.06252	-3.57944	-1.55711	-1.2178	1.54164e-97	1.28348e-18	1.1656e-137	4.95052e-06	1.56761e-06
PPDK	Sobic.009G132900.1	-2.68233	-3.31304	-3.74408	-1.01368	-1.97223	1.84505e-103	2.52151e-90	7.32609e-185	0.000245479	3.22546e-05
PPa4	Sobic.009G016000.1	1.15692	0.799935	2.97417	1.13267	1.74075	5.97126e-13	0.00136068	3.61544e-58	7.54461e-13	1.11488e-16
RBCSACT	Sobic.005G231500.1	3.76026	1.04918	3.01328	3.76097	-3.26922	9.89728e-244	1.30059e-13	5.05034e-113	3.59651e-44	9.27869e-15
AK	Sobic.007G009200.1	-1.8755	-3.87647	-3.42688	-1.51096	-1.86968	5.74584e-44	3.41456e-53	9.93757e-105	0.0123156	2.66868e-09
NADP-ME.1	Sobic.009G108700.1	7.17675	1.7509	5.55126	4.73496	1.66946	3.02952e-102	1.17011e-19	0	5.92872e-10	1.6118e-28
NADP-ME	Sobic.003G036200.1	7.05753	1.66237	5.34779	4.6744	1.61428	1.2232e-93	1.23561e-20	6.69189e-297	9.75555e-10	5.15947e-16
PDK	Sobic.002G390500.1	1.16571	-0.0365744	0.246667	1.14509	-0.0284519	1.58492e-30	0.930018	0.236877	9.6857e-12	0.906607
PRK	Sobic.004G272100.1	7.46135	1.48248	6.31562	4.82386	-2.72852	3.56215e-71	0.100354	0	4.41135e-10	1.40337e-07
TKL	Sobic.009G062800.1	4.97713	1.58608	4.37527	3.65578	-2.10813	0	0.01317	2.1387e-289	3.44699e-54	1.50206e-10
PEPC	Sobic.004G106900.1	-2.50886	-1.88092	-2.53708	-1.62594	0.152118	1.87234e-126	3.17339e-47	5.85312e-57	4.69493e-11	0.384939
NAD-ME	Sobic.001G201700.1	-0.0605396	1.73051	6.40322	0.340518	0.645749	0.769172	0.00530733	0	0.0232932	6.7869e-06
FBP	Sobic.001G425400.1	4.71016	1.0124	5.08702	3.15528	-3.09323	0	0.00408796	6.74758e-291	1.37603e-55	1.99193e-12
