# Supplementary material for: Distinct C4 sub‐types and C3 bundle sheath isolation in the Paniceae grasses
Source: Plant Direct. 2021 Dec 27;5(12):e373. doi: 10.1002/pld3.373 (PMC8711749; doi:10.1002/pld3.373)
Supplement: Supplementary file 2 — Table S2. Differentially expressed genes between the whole leaf and bundle sheath of Sacciolepis indica. [file PLD3-5-e373-s001.xlsx]

## Sheet: Raw_counts
Gene ID	BS_1	BS_2	BS_3	WL_1	WL_2	WL_3
Sobic.001G000200	386	388	372	232	238	228
Sobic.001G000700	212	183	173	172	181	196
Sobic.001G000800	234	244	232	216	205	188
Sobic.001G001300	87	70	93	109	106	134
Sobic.001G001400	276	297	251	228	222	186
Sobic.001G001900	77	89	71	24	20	21
Sobic.001G002600	85	109	133	105	82	90
Sobic.001G002800	21	20	15	3	4	1
Sobic.001G003000	27	25	20	4	7	5
Sobic.001G003100	581	486	484	230	214	182
Sobic.001G003200	47	116	167	364	333	346
Sobic.001G003300	61	55	72	76	46	51
Sobic.001G003500	31	31	36	22	19	23
Sobic.001G003700	381	211	165	36	45	32
Sobic.001G003900	12	22	17	35	32	22
Sobic.001G004100	135	114	111	95	88	69
Sobic.001G004200	152	171	155	113	122	99
Sobic.001G004400	763	853	793	622	659	605
Sobic.001G004700	52	27	18	41	32	39
Sobic.001G004901	26	37	37	75	78	130
Sobic.001G005000	11	10	17	24	33	21
Sobic.001G005200	816	1564	1942	5497	5828	5672
Sobic.001G005300	44	19	22	63	64	74
Sobic.001G005500	257	530	851	1248	858	1635
Sobic.001G005600	398	403	376	377	334	328
Sobic.001G005700	144	134	148	209	212	249
Sobic.001G005800	174	194	173	167	162	148
Sobic.001G005900	906	858	851	803	762	768
Sobic.001G006000	22	43	63	128	140	131
Sobic.001G006400	259	164	199	208	220	213
Sobic.001G006500	13	11	13	12	11	16
Sobic.001G006700	411	446	404	313	271	309
Sobic.001G007000	1327	1291	1126	503	517	495
Sobic.001G007200	147	162	130	201	170	183
Sobic.001G007300	96	69	148	49	50	34
Sobic.001G007400	88	103	88	75	76	58
Sobic.001G007500	31	23	20	27	20	29
Sobic.001G007600	305	294	250	194	182	163
Sobic.001G007800	98	106	99	101	99	101
Sobic.001G007900	62	70	83	75	80	87
Sobic.001G008100	341	271	326	299	316	289
Sobic.001G008200	109	111	110	99	104	101
Sobic.001G008300	41	39	46	33	23	33
Sobic.001G008500	251	209	193	197	213	203
Sobic.001G008700	19	6	8	23	21	15
Sobic.001G008800	140	128	90	137	156	181
Sobic.001G009200	15	12	10	9	10	10
Sobic.001G009300	564	519	586	535	500	537
Sobic.001G009600	570	581	540	304	369	326
Sobic.001G009800	466	428	435	433	386	387
Sobic.001G009900	70	60	38	27	14	21
Sobic.001G010100	208	418	570	1217	1243	1302
Sobic.001G010300	121	165	130	113	103	96
Sobic.001G010400	193	190	208	248	273	192
Sobic.001G010600	359	334	378	320	281	340
Sobic.001G010700	704	586	656	543	527	501
Sobic.001G010800	190	292	372	908	875	846
Sobic.001G010900	99	144	203	583	579	554
Sobic.001G011000	650	610	585	560	543	582
Sobic.001G011200	1439	1350	1524	1541	1504	1589
Sobic.001G011300	200	160	168	213	193	239
Sobic.001G011400	159	191	166	116	110	132
Sobic.001G011600	160	267	286	707	693	671
Sobic.001G011700	1370	3173	3823	4293	5314	4550
Sobic.001G011800	75	102	79	75	79	54
Sobic.001G012100	215	217	222	131	163	146
Sobic.001G012500	75	73	50	51	42	48
Sobic.001G012600	3	4	4	10	18	5
Sobic.001G012800	94	71	81	47	59	49
Sobic.001G012900	115	151	139	109	95	72
Sobic.001G013000	129	127	125	83	57	67
Sobic.001G013100	35	34	34	7	11	12
Sobic.001G013200	207	133	167	80	131	116
Sobic.001G013300	100	96	105	89	86	87
Sobic.001G013400	12	7	8	6	6	10
Sobic.001G013500	104	107	111	83	77	79
Sobic.001G013701	40	35	11	10	32	11
Sobic.001G013800	20	18	13	13	16	14
Sobic.001G013900	78	106	96	114	106	93
Sobic.001G014000	338	173	170	166	111	179
Sobic.001G014100	72	64	81	61	58	56
Sobic.001G014200	1184	1305	1215	974	970	854
Sobic.001G014800	1265	1163	1035	746	742	663
Sobic.001G014900	182	215	211	264	288	206
Sobic.001G015100	289	197	159	121	97	100
Sobic.001G015200	118	222	329	734	964	786
Sobic.001G015400	297	322	280	286	265	280
Sobic.001G015500	78	77	94	187	162	153
Sobic.001G015800	189	201	190	151	159	141
Sobic.001G016000	50	57	37	36	22	44
Sobic.001G016050	0	0	0	21	19	13
Sobic.001G016100	2	10	8	24	19	23
Sobic.001G016300	1	3	2	6	8	15
Sobic.001G016400	76	64	94	96	97	106
Sobic.001G016500	54	91	62	66	82	68
Sobic.001G016600	143	178	140	121	135	128
Sobic.001G016700	225	235	240	218	205	205
Sobic.001G016800	67	43	65	62	71	67
Sobic.001G016900	563	668	625	497	496	470
Sobic.001G017000	48	88	156	368	402	393
Sobic.001G017100	694	526	510	261	228	234
Sobic.001G017200	279	266	247	210	178	184
Sobic.001G017300	74	102	100	84	109	96
Sobic.001G017400	89	91	72	27	50	28
Sobic.001G017600	30	80	69	61	63	71
Sobic.001G017700	110	150	130	157	133	148
Sobic.001G017800	75	66	59	52	43	56
Sobic.001G017900	161	188	173	171	170	137
Sobic.001G018000	263	502	607	1687	1928	1492
Sobic.001G018100	152	133	135	44	51	50
Sobic.001G018200	236	197	210	179	170	177
Sobic.001G018500	1032	699	638	499	553	498
Sobic.001G018800	2223	1884	1830	2903	2468	2960
Sobic.001G018900	3040	2566	2490	3916	3997	4339
Sobic.001G019200	87	93	89	90	74	87
Sobic.001G019300	216	240	298	477	467	501
Sobic.001G019400	136	114	105	58	62	50
Sobic.001G019700	15	12	9	2	3	3
Sobic.001G019800	322	346	300	236	254	235
Sobic.001G019900	186	242	187	194	191	183
Sobic.001G020000	137	156	153	214	239	214
Sobic.001G020100	63	69	111	192	258	204
Sobic.001G020500	193	141	157	126	122	129
Sobic.001G020600	376	539	551	882	785	852
Sobic.001G020700	22	14	18	10	9	6
Sobic.001G021000	2041	1735	1450	380	390	418
Sobic.001G021100	8	2	2	9	4	6
Sobic.001G021200	8	4	2	5	10	7
Sobic.001G021300	1010	968	910	1256	1201	1212
Sobic.001G021400	2061	1933	1809	2575	2549	2440
Sobic.001G021500	578	494	539	288	334	264
Sobic.001G021800	14	8	12	4	1	4
Sobic.001G022000	9	7	7	2	5	6
Sobic.001G022100	145	113	121	76	79	86
Sobic.001G022300	124	51	58	82	96	68
Sobic.001G022400	6	8	9	4	7	3
Sobic.001G022500	172	218	289	399	447	411
Sobic.001G022600	706	702	747	825	781	799
Sobic.001G022700	116	96	89	103	85	96
Sobic.001G022800	64	65	57	53	51	55
Sobic.001G022900	1050	804	753	488	526	471
Sobic.001G023000	229	230	224	152	148	142
Sobic.001G023100	288	325	286	267	242	269
Sobic.001G023200	216	191	187	150	133	104
Sobic.001G023300	194	162	179	28	31	30
Sobic.001G023400	47	66	76	183	210	172
Sobic.001G023500	23	25	32	7	10	11
Sobic.001G023600	164	84	117	80	78	86
Sobic.001G023800	75	90	87	67	55	67
Sobic.001G023900	195	166	183	87	76	90
Sobic.001G024000	124	138	134	118	113	113
Sobic.001G024200	95	109	97	117	98	109
Sobic.001G024500	4	7	12	29	21	13
Sobic.001G024800	2	12	4	9	6	9
Sobic.001G024900	46	30	21	7	9	9
Sobic.001G025000	170	195	192	200	162	186
Sobic.001G025101	237	298	283	501	416	656
Sobic.001G025300	239	242	223	276	266	304
Sobic.001G025400	187	195	182	79	87	82
Sobic.001G025500	80	81	63	62	46	40
Sobic.001G025600	526	599	510	601	560	571
Sobic.001G025700	220	145	139	67	87	107
Sobic.001G025900	32	29	24	28	17	20
Sobic.001G026000	189	278	251	311	314	314
Sobic.001G026100	102	152	140	104	127	108
Sobic.001G026200	165	174	162	133	137	122
Sobic.001G026400	46	48	49	36	49	43
Sobic.001G026500	741	753	682	488	439	432
Sobic.001G026700	56	27	21	5	4	1
Sobic.001G026800	86	86	60	59	41	43
Sobic.001G026900	669	493	538	312	283	223
Sobic.001G027000	70	48	21	24	10	5
Sobic.001G027100	16	15	22	27	26	27
Sobic.001G027300	1382	1326	913	155	125	137
Sobic.001G027600	177	450	679	1598	1688	1785
Sobic.001G028000	32	11	3	12	3	6
Sobic.001G028100	722	1153	1502	2761	2871	2750
Sobic.001G028200	70	71	77	65	66	55
Sobic.001G028400	550	479	420	303	284	325
Sobic.001G028500	115	108	112	94	124	112
Sobic.001G028700	36	57	35	39	40	29
Sobic.001G028800	169	101	129	0	2	5
Sobic.001G029100	113	273	403	1458	1726	1586
Sobic.001G029200	3730	3748	3501	2260	2020	2109
Sobic.001G029300	3	9	11	15	14	16
Sobic.001G029400	273	296	248	213	195	157
Sobic.001G029600	98	162	149	425	396	382
Sobic.001G029900	58	47	55	34	16	29
Sobic.001G030000	497	506	518	397	401	384
Sobic.001G030100	36	31	30	33	27	24
Sobic.001G030200	23	21	47	71	85	90
Sobic.001G030300	222	136	128	175	136	123
Sobic.001G030400	77	76	48	18	13	14
Sobic.001G030500	8	14	21	20	37	43
Sobic.001G030600	9	28	20	39	39	52
Sobic.001G030900	18	20	34	40	26	37
Sobic.001G031100	727	672	680	443	365	502
Sobic.001G031200	100	117	95	121	115	98
Sobic.001G031300	87	115	131	331	323	311
Sobic.001G031400	102	62	88	156	88	58
Sobic.001G031600	186	266	217	190	152	155
Sobic.001G031800	55	50	55	83	47	57
Sobic.001G031900	71	61	63	41	40	44
Sobic.001G032000	73	64	50	11	7	13
Sobic.001G032100	42	11	12	18	29	54
Sobic.001G032200	129	216	239	261	372	292
Sobic.001G032300	95	100	89	120	130	124
Sobic.001G032400	175	201	158	269	254	230
Sobic.001G032700	14	14	24	52	44	46
Sobic.001G032800	178	217	179	191	164	176
Sobic.001G033000	36	26	20	50	37	47
Sobic.001G033100	813	872	871	1120	1201	1128
Sobic.001G033200	28	43	40	24	27	27
Sobic.001G033400	141	105	117	121	104	101
Sobic.001G033500	239	228	177	125	149	150
Sobic.001G033600	7	7	6	10	6	6
Sobic.001G033900	18	20	3	8	3	9
Sobic.001G034000	46	29	21	14	8	16
Sobic.001G034100	281	259	256	119	106	113
Sobic.001G034300	214	106	100	15	19	17
Sobic.001G034500	292	285	308	240	232	242
Sobic.001G034600	147	149	122	103	95	77
Sobic.001G034700	3395	3147	3128	1833	1942	1837
Sobic.001G035200	311	318	312	266	235	266
Sobic.001G035400	895	1018	871	628	591	583
Sobic.001G035500	39	44	44	30	28	34
Sobic.001G035600	59	70	147	139	145	91
Sobic.001G035800	31	85	98	229	200	252
Sobic.001G035900	16	11	13	10	12	10
Sobic.001G036050	510	575	553	588	525	556
Sobic.001G036300	175	177	162	108	115	109
Sobic.001G036700	14	21	18	17	17	16
Sobic.001G036800	211	204	156	124	152	161
Sobic.001G036900	232	206	167	283	286	304
Sobic.001G037000	44	39	33	20	13	23
Sobic.001G037100	289	329	329	295	303	259
Sobic.001G037500	70	116	117	317	300	348
Sobic.001G037800	104	95	115	144	109	106
Sobic.001G037900	166	119	167	240	178	211
Sobic.001G038000	294	294	247	205	164	181
Sobic.001G038100	163	122	143	118	93	127
Sobic.001G038200	176	161	137	26	39	27
Sobic.001G038300	362	255	244	35	25	24
Sobic.001G038500	9	18	25	44	43	45
Sobic.001G038700	4	2	3	19	4	15
Sobic.001G038800	34	32	40	47	46	46
Sobic.001G039100	23	15	22	31	30	29
Sobic.001G039300	36	36	39	31	24	33
Sobic.001G039400	518	424	411	525	523	586
Sobic.001G039500	701	631	589	382	412	353
Sobic.001G039600	130	117	123	90	75	105
Sobic.001G039700	198	175	158	142	163	203
Sobic.001G039800	181	111	116	70	85	93
Sobic.001G039900	61	110	101	151	198	167
Sobic.001G040000	180	437	775	2155	2080	2318
Sobic.001G040100	1877	1667	1465	650	682	514
Sobic.001G040200	519	218	245	111	91	98
Sobic.001G040300	119	92	106	111	99	99
Sobic.001G040400	0	12	7	0	0	0
Sobic.001G040500	343	318	335	324	284	299
Sobic.001G040600	18	14	15	29	19	17
Sobic.001G040800	9862	8398	7504	3643	3473	3413
Sobic.001G041000	457	220	263	321	266	250
Sobic.001G041100	525	428	452	419	355	350
Sobic.001G041200	440	320	294	197	215	253
Sobic.001G041400	136	156	117	76	88	105
Sobic.001G041500	42	32	20	3	6	6
Sobic.001G041600	7	12	15	25	27	11
Sobic.001G041800	180	375	570	1382	1472	1315
Sobic.001G041900	82	62	71	71	72	56
Sobic.001G042000	502	315	276	69	83	66
Sobic.001G042200	728	778	719	712	686	751
Sobic.001G042301	0	0	39	14	0	16
Sobic.001G042800	54	80	87	84	119	109
Sobic.001G042901	67	36	36	9	6	6
Sobic.001G043100	253	271	282	170	169	164
Sobic.001G043200	17	19	11	13	9	19
Sobic.001G043300	194	214	210	121	144	152
Sobic.001G043400	519	559	612	505	467	469
Sobic.001G043500	201	152	141	117	89	153
Sobic.001G043601	36	26	21	42	25	47
Sobic.001G043800	739	617	660	816	842	900
Sobic.001G044000	36	28	20	33	32	32
Sobic.001G044500	76	64	63	45	56	47
Sobic.001G044600	12	9	13	16	17	15
Sobic.001G044800	89	101	100	264	259	315
Sobic.001G044900	85	98	87	82	100	94
Sobic.001G045000	241	267	300	258	247	266
Sobic.001G045600	1600	1221	1102	658	740	694
Sobic.001G045700	870	996	1033	1005	1160	964
Sobic.001G046000	167	246	309	944	1163	951
Sobic.001G046100	486	344	285	547	495	551
Sobic.001G046300	293	202	213	391	363	430
Sobic.001G046900	1151	2240	4129	15510	15386	17363
Sobic.001G047000	40	49	60	35	34	41
Sobic.001G047100	146	131	106	127	135	159
Sobic.001G047200	21	18	21	7	8	11
Sobic.001G047400	213	235	249	198	176	189
Sobic.001G047600	185	189	169	112	104	88
Sobic.001G047700	25	15	16	18	18	36
Sobic.001G047800	2671	2011	1960	1338	1394	1387
Sobic.001G047900	12	16	22	66	80	68
Sobic.001G048000	2	13	11	91	46	73
Sobic.001G048100	162	180	194	213	163	164
Sobic.001G048200	17	33	30	38	13	22
Sobic.001G048400	274	550	624	1798	1976	1855
Sobic.001G048500	2	11	8	13	4	6
Sobic.001G048600	15	24	28	94	99	98
Sobic.001G048700	265	336	365	314	285	304
Sobic.001G048766	43	33	0	17	17	18
Sobic.001G048832	1991	1267	1206	1040	943	1026
Sobic.001G048900	24	15	13	4	2	1
Sobic.001G049200	318	328	346	412	447	399
Sobic.001G049300	222	165	157	107	123	88
Sobic.001G049400	942	937	939	780	777	770
Sobic.001G049500	296	294	289	293	282	285
Sobic.001G049600	1088	1444	1379	3015	4202	2785
Sobic.001G049700	59	30	18	7	6	12
Sobic.001G049800	138	149	150	179	151	121
Sobic.001G049900	26	9	8	1	3	4
Sobic.001G050100	39	24	29	29	15	28
Sobic.001G050200	386	395	439	429	347	364
Sobic.001G050300	43	28	31	18	15	22
Sobic.001G050400	50	66	48	64	46	53
Sobic.001G050500	152	128	115	88	106	108
Sobic.001G050600	133	146	126	141	153	129
Sobic.001G050700	102	84	137	149	138	157
Sobic.001G050900	22	17	24	0	2	2
Sobic.001G051200	2019	1780	1644	1191	1181	1214
Sobic.001G051300	47	40	43	14	15	23
Sobic.001G051400	29	35	31	10	12	16
Sobic.001G051500	226	287	248	218	227	219
Sobic.001G051600	322	296	278	92	95	95
Sobic.001G051700	131	140	138	132	123	119
Sobic.001G051800	116	50	73	17	3	7
Sobic.001G052200	10	7	13	7	6	5
Sobic.001G052300	97	86	82	26	29	26
Sobic.001G052400	139	159	140	119	126	128
Sobic.001G052600	99	133	149	207	223	218
Sobic.001G052700	570	626	592	484	458	447
Sobic.001G052800	35	45	31	26	23	29
Sobic.001G052900	199	179	176	90	99	130
Sobic.001G053000	2	6	12	18	15	23
Sobic.001G053350	12	18	21	16	13	19
Sobic.001G053700	141	217	212	191	135	161
Sobic.001G053800	286	339	334	199	209	197
Sobic.001G053900	273	197	182	116	104	107
Sobic.001G054000	9	22	19	20	28	21
Sobic.001G054100	79	119	167	357	357	342
Sobic.001G054200	53	30	39	29	35	24
Sobic.001G054700	44	49	50	11	19	11
Sobic.001G054800	514	467	411	324	299	341
Sobic.001G054900	1183	1072	985	1340	1429	1495
Sobic.001G055400	47	40	26	4	5	2
Sobic.001G055600	68	37	42	33	37	31
Sobic.001G055900	69	95	59	23	13	27
Sobic.001G056200	436	485	458	340	376	338
Sobic.001G056300	702	536	509	137	113	120
Sobic.001G056400	74	15	43	1	1	3
Sobic.001G056500	122	14	112	5	7	3
Sobic.001G056601	9	25	11	38	39	51
Sobic.001G056700	120	94	108	43	67	67
Sobic.001G056800	337	390	351	218	217	220
Sobic.001G057100	1272	1189	1092	1154	1042	1268
Sobic.001G057200	195	205	243	166	149	129
Sobic.001G057300	753	601	618	1018	1038	1103
Sobic.001G057400	31	41	29	25	26	21
Sobic.001G057600	224	121	106	68	54	52
Sobic.001G057700	245	232	255	274	270	232
Sobic.001G057800	668	557	539	433	449	474
Sobic.001G058000	15	14	15	16	0	0
Sobic.001G058100	447	435	323	270	311	260
Sobic.001G058200	12	12	14	8	4	10
Sobic.001G058300	36	33	13	13	12	5
Sobic.001G058400	9	22	32	50	43	37
Sobic.001G058600	145	201	230	471	489	468
Sobic.001G058700	406	409	384	331	329	297
Sobic.001G058900	2571	2266	2272	2702	2730	2789
Sobic.001G059100	1939	1328	1076	311	322	364
Sobic.001G059300	0	5	0	10	14	4
Sobic.001G059400	35	12	3	7	5	9
Sobic.001G060100	170	190	168	55	56	58
Sobic.001G060300	141	140	137	129	82	112
Sobic.001G060500	126	142	162	127	122	108
Sobic.001G061200	192	262	253	230	229	244
Sobic.001G061500	848	713	769	665	705	674
Sobic.001G061600	161	279	364	607	570	556
Sobic.001G061700	857	880	784	748	815	785
Sobic.001G061800	68	68	65	90	93	112
Sobic.001G061900	27	12	19	4	6	2
Sobic.001G062300	966	985	966	953	997	923
Sobic.001G062500	784	741	701	782	756	685
Sobic.001G062600	467	464	425	448	445	377
Sobic.001G062900	202	185	169	81	112	90
Sobic.001G063000	44	20	26	8	8	7
Sobic.001G063100	303	200	203	119	113	101
Sobic.001G063200	12	6	4	8	6	13
Sobic.001G063300	10	13	10	6	5	7
Sobic.001G063400	75	65	79	73	84	64
Sobic.001G063500	241	142	163	38	25	22
Sobic.001G063600	95	53	47	7	8	6
Sobic.001G063700	68	68	57	61	48	48
Sobic.001G063800	214	182	131	66	60	45
Sobic.001G063900	59	38	37	29	36	43
Sobic.001G064500	1192	1178	1090	855	835	816
Sobic.001G064600	32	44	32	8	13	10
Sobic.001G064800	67	38	53	86	85	68
Sobic.001G064900	145	60	66	14	16	14
Sobic.001G065000	340	381	348	294	276	242
Sobic.001G065100	587	668	644	527	506	513
Sobic.001G065200	15	14	9	18	20	15
Sobic.001G065300	51	46	40	11	24	19
Sobic.001G065500	101	59	49	32	31	33
Sobic.001G065600	1074	3227	4972	14685	14697	15280
Sobic.001G065700	269	259	234	209	154	169
Sobic.001G065800	263	229	292	1104	1274	1489
Sobic.001G065900	320	406	345	1022	1088	1448
Sobic.001G066000	121	78	114	217	220	208
Sobic.001G066100	13	11	12	3	6	4
Sobic.001G066300	159	170	210	106	105	96
Sobic.001G066400	36	19	4	34	13	4
Sobic.001G066500	471	404	354	215	179	196
Sobic.001G066600	154	459	667	1294	1331	1646
Sobic.001G066700	1705	1319	1034	360	374	417
Sobic.001G067100	301	320	323	330	339	305
Sobic.001G067200	76	88	75	68	58	58
Sobic.001G067300	752	849	972	1319	1288	1245
Sobic.001G067400	62	66	61	38	25	26
Sobic.001G067500	260	122	129	20	28	25
Sobic.001G067601	53	47	46	47	17	42
Sobic.001G067700	168	171	159	163	152	138
Sobic.001G067900	560	490	559	496	380	344
Sobic.001G068301	55	108	156	501	485	548
Sobic.001G068700	432	533	580	800	956	892
Sobic.001G068901	65	59	0	196	131	73
Sobic.001G069000	35	114	148	443	508	505
Sobic.001G069300	6	9	6	8	6	9
Sobic.001G069500	53	55	77	119	142	150
Sobic.001G069600	94	113	141	99	98	95
Sobic.001G069700	5	8	7	28	28	22
Sobic.001G069800	1251	1025	893	891	722	782
Sobic.001G069900	356	335	319	330	352	369
Sobic.001G070000	1898	1650	1410	996	1018	996
Sobic.001G070100	0	10	10	0	0	0
Sobic.001G070500	2516	6924	11489	25086	23488	27799
Sobic.001G070600	61	65	73	56	54	57
Sobic.001G070700	113	126	111	96	96	102
Sobic.001G070800	290	161	198	146	118	109
Sobic.001G071400	185	176	178	142	127	129
Sobic.001G071700	10	19	26	76	65	74
Sobic.001G071800	782	719	706	544	612	574
Sobic.001G072000	81	82	75	36	34	40
Sobic.001G072300	43	26	24	14	21	23
Sobic.001G072500	136	160	144	127	108	98
Sobic.001G072600	53	50	41	13	11	12
Sobic.001G072700	410	538	598	1014	1033	1010
Sobic.001G072800	451	414	369	432	380	430
Sobic.001G072900	5	6	4	6	8	10
Sobic.001G073000	128	137	130	115	61	55
Sobic.001G073150	103	121	108	92	78	78
Sobic.001G073300	56	112	132	218	284	284
Sobic.001G073400	5	23	8	57	61	45
Sobic.001G073500	828	1333	1778	2724	3211	3125
Sobic.001G073600	2526	2325	2176	1084	1149	1026
Sobic.001G073700	225	219	237	350	411	339
Sobic.001G073900	244	545	798	2554	2532	2552
Sobic.001G074000	7	9	14	21	17	19
Sobic.001G074100	49	78	91	80	111	88
Sobic.001G074200	173	145	102	51	38	29
Sobic.001G074300	1089	730	755	925	946	1189
Sobic.001G074400	110	78	98	74	80	108
Sobic.001G074700	4399	3436	3239	1927	1808	1985
Sobic.001G075000	17	27	33	63	58	75
Sobic.001G075600	12	8	10	14	12	10
Sobic.001G076000	115	101	108	90	86	110
Sobic.001G076200	33	74	116	335	283	310
Sobic.001G076400	154	148	163	182	165	148
Sobic.001G076500	53	186	313	681	629	692
Sobic.001G076600	30	25	15	5	4	7
Sobic.001G076700	26	16	15	7	9	4
Sobic.001G076800	5	3	14	4	4	9
Sobic.001G076900	135	61	76	12	10	8
Sobic.001G077000	359	398	517	681	687	686
Sobic.001G077100	5	0	14	12	6	11
Sobic.001G077200	38	31	27	12	10	8
Sobic.001G077300	225	557	677	1856	1833	1805
Sobic.001G077400	735	316	461	79	86	71
Sobic.001G077500	122	94	118	76	67	59
Sobic.001G077800	30	37	22	7	2	3
Sobic.001G077900	665	758	750	669	600	507
Sobic.001G078000	561	1290	2531	4818	4771	6371
Sobic.001G078100	247	247	231	358	343	397
Sobic.001G078200	477	586	524	714	525	795
Sobic.001G078400	252	189	199	192	206	199
Sobic.001G078500	73	63	69	66	52	76
Sobic.001G078600	68	50	62	53	36	46
Sobic.001G078800	1153	1130	950	822	764	695
Sobic.001G078900	447	434	486	615	501	667
Sobic.001G079100	229	254	243	208	164	169
Sobic.001G079200	758	684	581	410	408	405
Sobic.001G079500	402	194	160	34	31	41
Sobic.001G079700	195	228	288	291	307	315
Sobic.001G079900	29	24	17	3	1	5
Sobic.001G080000	24	23	30	15	14	18
Sobic.001G080100	32	15	13	3	3	3
Sobic.001G080200	40	26	24	11	11	11
Sobic.001G080300	20	12	15	11	9	3
Sobic.001G080700	849	866	828	679	666	771
Sobic.001G080800	118	135	103	102	89	88
Sobic.001G080900	49	51	41	35	37	38
Sobic.001G081000	72	90	89	100	74	73
Sobic.001G081100	15	8	9	3	3	2
Sobic.001G081200	112	108	103	103	81	86
Sobic.001G081300	5	7	7	5	5	3
Sobic.001G081400	76	73	66	94	72	99
Sobic.001G081600	614	408	383	168	139	176
Sobic.001G081700	14	6	17	40	55	50
Sobic.001G081900	137	131	147	301	275	300
Sobic.001G082000	238	288	207	218	217	222
Sobic.001G082100	242	247	233	209	238	180
Sobic.001G082200	23	10	17	79	57	59
Sobic.001G082300	6	3	9	22	33	42
Sobic.001G082400	18	21	32	105	80	115
Sobic.001G082500	6	0	7	10	7	10
Sobic.001G082900	104	68	64	20	12	11
Sobic.001G083100	52	78	101	168	203	158
Sobic.001G083200	2528	2362	2391	2037	2036	2159
Sobic.001G083400	614	605	527	477	442	466
Sobic.001G083500	4	11	11	15	16	9
Sobic.001G083600	260	190	165	130	149	167
Sobic.001G083800	134	155	129	330	350	344
Sobic.001G083900	145	292	477	1115	1230	1090
Sobic.001G084000	321	184	185	85	60	62
Sobic.001G084100	1899	1324	1175	762	755	691
Sobic.001G084300	14	19	23	63	52	61
Sobic.001G084400	16	13	12	32	30	34
Sobic.001G084500	4	16	15	29	32	21
Sobic.001G084600	105	104	113	186	179	203
Sobic.001G084700	349	408	487	1516	1408	1589
Sobic.001G084900	707	660	603	483	561	485
Sobic.001G085000	25	27	29	22	20	22
Sobic.001G085100	845	765	811	761	721	699
Sobic.001G085300	190	174	174	166	152	151
Sobic.001G085400	2333	2101	2129	2395	2033	2417
Sobic.001G085500	138	119	134	86	57	63
Sobic.001G085600	1449	1441	1314	724	750	715
Sobic.001G085700	270	281	275	201	160	190
Sobic.001G085800	656	656	716	554	505	491
Sobic.001G085900	145	136	153	65	65	58
Sobic.001G086000	32	36	32	24	27	20
Sobic.001G086200	758	674	778	463	527	351
Sobic.001G086300	192	214	229	199	151	199
Sobic.001G086400	202	184	137	44	39	46
Sobic.001G086500	21	26	25	14	6	6
Sobic.001G086600	133	134	149	87	82	98
Sobic.001G086800	14	10	11	4	6	0
Sobic.001G086900	209	174	171	80	81	86
Sobic.001G087000	96	108	98	113	144	119
Sobic.001G087100	485	433	468	516	481	506
Sobic.001G087600	271	293	277	265	230	224
Sobic.001G087700	2137	1311	1224	234	218	226
Sobic.001G087800	24	22	22	19	21	17
Sobic.001G087900	928	597	612	701	718	650
Sobic.001G088100	522	583	541	450	447	467
Sobic.001G088200	267	265	238	205	250	222
Sobic.001G088300	85	52	69	127	124	152
Sobic.001G088500	94	78	76	83	92	97
Sobic.001G088700	29	39	32	71	97	71
Sobic.001G088800	63	52	61	89	65	68
Sobic.001G088900	278	294	288	244	223	205
Sobic.001G089000	5	3	11	3	14	7
Sobic.001G089100	442	383	525	330	346	336
Sobic.001G089500	125	142	136	116	104	82
Sobic.001G089600	144	138	150	112	128	115
Sobic.001G089800	152	155	126	111	109	100
Sobic.001G090000	15	12	8	15	5	10
Sobic.001G090100	166	150	126	90	94	95
Sobic.001G090200	1	1	11	13	12	8
Sobic.001G090300	55	62	63	58	48	53
Sobic.001G090400	136	155	155	139	123	157
Sobic.001G090500	385	453	445	735	613	707
Sobic.001G090600	375	328	274	37	44	30
Sobic.001G090700	4	6	7	17	16	15
Sobic.001G090800	76	81	73	63	64	56
Sobic.001G091300	693	661	674	689	687	667
Sobic.001G091400	90	92	71	57	57	56
Sobic.001G091701	191	76	227	165	91	242
Sobic.001G091801	499	497	522	770	661	652
Sobic.001G091900	160	200	161	253	239	211
Sobic.001G092000	264	227	178	225	196	235
Sobic.001G092100	138	141	176	136	141	127
Sobic.001G092200	91	89	90	85	82	81
Sobic.001G092300	6	5	7	8	11	8
Sobic.001G092600	23	15	6	5	3	3
Sobic.001G092800	33	49	39	42	53	25
Sobic.001G093300	929	912	851	796	721	738
Sobic.001G093500	329	633	683	1443	1663	1563
Sobic.001G093800	125	125	126	105	98	83
Sobic.001G093900	5212	3939	3767	1998	1944	2279
Sobic.001G094000	234	248	232	227	214	210
Sobic.001G094200	281	300	312	518	548	554
Sobic.001G094300	9069	7275	5713	2024	2531	2196
Sobic.001G094400	24	21	19	10	0	1
Sobic.001G094500	717	621	586	654	560	594
Sobic.001G094600	22	22	19	17	17	19
Sobic.001G094800	169	121	121	23	16	26
Sobic.001G094900	124	124	113	95	94	80
Sobic.001G095000	1333	1433	1303	1042	1185	1127
Sobic.001G095200	8	10	8	7	5	5
Sobic.001G095300	186	106	114	88	85	55
Sobic.001G095500	258	180	187	54	72	76
Sobic.001G095632	1575	853	980	828	752	794
Sobic.001G095700	44	1	16	1	1	0
Sobic.001G095800	25	33	23	18	16	10
Sobic.001G096000	261	282	290	213	197	198
Sobic.001G096100	838	820	734	696	654	717
Sobic.001G096200	42	31	42	29	20	26
Sobic.001G096300	327	344	342	279	289	277
Sobic.001G096800	9	5	4	10	13	10
Sobic.001G096900	36	27	33	17	14	16
Sobic.001G097100	3239	6712	9280	24942	27140	25444
Sobic.001G097200	110	119	113	122	116	94
Sobic.001G097400	38	39	38	63	57	69
Sobic.001G097500	451	594	558	453	457	441
Sobic.001G097600	609	479	436	80	65	52
Sobic.001G097900	356	386	355	249	258	192
Sobic.001G098000	123	80	84	46	50	37
Sobic.001G098100	123	150	133	129	80	68
Sobic.001G098200	507	480	419	475	485	582
Sobic.001G098301	39	23	23	36	26	29
Sobic.001G098400	146	157	150	157	160	153
Sobic.001G098500	3765	4027	4462	5787	4671	5831
Sobic.001G098600	146	63	107	14	107	6
Sobic.001G098700	1074	578	447	205	210	171
Sobic.001G098800	186	154	297	589	649	699
Sobic.001G099000	79	145	183	336	343	366
Sobic.001G099100	1053	859	914	430	469	325
Sobic.001G099800	180	187	185	194	219	188
Sobic.001G099900	128	108	95	107	104	129
Sobic.001G100000	476	1100	1634	5045	5739	4707
Sobic.001G100100	296	359	376	319	295	261
Sobic.001G100400	72	48	36	64	56	53
Sobic.001G100800	33	39	44	67	59	50
Sobic.001G100900	6	11	5	6	8	6
Sobic.001G101100	23	27	26	11	23	25
Sobic.001G101500	293	373	331	213	247	198
Sobic.001G102200	31	22	27	21	20	18
Sobic.001G102300	1952	1663	1629	1378	1246	1441
Sobic.001G102500	1996	4239	5360	14883	16435	14656
Sobic.001G102700	300	328	283	244	276	249
Sobic.001G102800	9	16	26	73	73	55
Sobic.001G103000	83	77	85	68	67	61
Sobic.001G103200	325	325	270	253	225	267
Sobic.001G103300	254	255	259	284	226	238
Sobic.001G103800	43	22	29	38	29	41
Sobic.001G103900	355	364	306	295	248	245
Sobic.001G104000	50	60	54	40	35	32
Sobic.001G104300	6	16	17	33	34	31
Sobic.001G104600	38	58	34	37	39	33
Sobic.001G104700	24	60	81	229	275	259
Sobic.001G104800	37	71	102	243	266	227
Sobic.001G104900	15	41	42	304	447	264
Sobic.001G105000	8	10	21	15	1	8
Sobic.001G105100	389	338	302	238	252	247
Sobic.001G105200	48	55	63	77	66	62
Sobic.001G105400	3	12	7	8	3	5
Sobic.001G105500	471	595	538	377	436	410
Sobic.001G105700	157	165	157	130	167	138
Sobic.001G106100	54	37	73	52	29	32
Sobic.001G106600	1292	1341	1786	1924	2101	2013
Sobic.001G106700	92	109	106	113	95	105
Sobic.001G106800	7	21	25	87	107	76
Sobic.001G106900	233	312	308	91	67	111
Sobic.001G107100	3511	3097	2820	2408	2188	2086
Sobic.001G107200	2557	2071	1968	1707	1734	1567
Sobic.001G107300	66	52	49	40	55	36
Sobic.001G107400	48	50	44	32	28	31
Sobic.001G107500	911	916	852	694	707	762
Sobic.001G107600	54	63	46	65	48	44
Sobic.001G107900	200	197	181	155	151	139
Sobic.001G108100	52	34	22	8	0	3
Sobic.001G108200	214	327	255	136	146	109
Sobic.001G108350	3	15	11	7	7	22
Sobic.001G108400	23	31	29	53	50	61
Sobic.001G108500	84	77	105	64	77	37
Sobic.001G108600	69	65	61	30	17	17
Sobic.001G108700	39	29	26	22	15	13
Sobic.001G108800	11	2	12	9	6	11
Sobic.001G108900	99	67	71	79	70	88
Sobic.001G109000	18	6	3	10	0	0
Sobic.001G109300	665	618	617	490	560	482
Sobic.001G109400	140	90	89	42	32	41
Sobic.001G109800	280	319	290	214	219	226
Sobic.001G110000	99	60	44	63	79	61
Sobic.001G110300	588	376	386	234	183	231
Sobic.001G110400	0	14	22	8	0	0
Sobic.001G110500	82	60	68	63	55	79
Sobic.001G110600	742	839	811	798	790	693
Sobic.001G110900	303	257	227	70	57	75
Sobic.001G111000	1298	1462	1556	1192	1309	1200
Sobic.001G111150	401	380	354	421	352	372
Sobic.001G111366	56	36	57	64	62	49
Sobic.001G111500	417	443	414	384	391	401
Sobic.001G111600	427	463	431	416	434	403
Sobic.001G111700	940	853	715	753	922	832
Sobic.001G111800	727	747	782	823	898	788
Sobic.001G112000	108	143	111	100	80	98
Sobic.001G112400	200	250	210	164	158	151
Sobic.001G112600	346	311	323	379	426	375
Sobic.001G112700	637	664	695	237	182	226
Sobic.001G112900	289	419	441	1657	1614	1458
Sobic.001G113000	477	484	476	437	410	404
Sobic.001G113200	1850	1897	1824	1430	1643	1509
Sobic.001G113500	375	394	320	243	241	233
Sobic.001G113700	84	69	44	25	8	12
Sobic.001G113800	22	12	15	10	12	13
Sobic.001G114000	374	419	358	250	214	229
Sobic.001G114200	249	260	230	194	175	185
Sobic.001G114400	468	471	436	391	367	378
Sobic.001G114500	687	718	696	649	597	647
Sobic.001G115300	65	41	51	37	20	29
Sobic.001G115500	204	191	183	177	156	154
Sobic.001G115700	1854	1616	1488	918	942	875
Sobic.001G115800	3	17	14	13	8	20
Sobic.001G116000	263	271	259	114	117	99
Sobic.001G116100	322	392	376	474	492	552
Sobic.001G116200	49	43	40	21	27	30
Sobic.001G116400	12	7	7	7	3	1
Sobic.001G116500	2927	2731	2856	2567	2718	2329
Sobic.001G116600	17	13	13	4	3	1
Sobic.001G116700	241	234	217	234	263	208
Sobic.001G116800	31	33	27	26	19	29
Sobic.001G117200	422	498	456	366	394	321
Sobic.001G117300	23	17	17	23	18	22
Sobic.001G117500	161	97	111	45	42	54
Sobic.001G117600	4	4	4	7	11	9
Sobic.001G117800	568	526	489	454	423	390
Sobic.001G117900	22	23	32	25	25	18
Sobic.001G118000	445	508	449	303	318	281
Sobic.001G118100	86	292	391	1437	1293	1461
Sobic.001G118200	348	392	384	296	309	246
Sobic.001G118300	281	213	240	117	103	96
Sobic.001G118400	182	442	578	2092	2088	2289
Sobic.001G118700	249	220	241	412	332	338
Sobic.001G118800	18	23	27	20	22	18
Sobic.001G118900	205	97	95	54	63	48
Sobic.001G119000	15	13	22	3	0	3
Sobic.001G119100	27	30	12	10	10	4
Sobic.001G119300	227	220	194	138	119	125
Sobic.001G119400	155	159	188	236	247	206
Sobic.001G119500	74	75	30	41	41	45
Sobic.001G119600	14	6	12	18	12	16
Sobic.001G119700	209	146	151	81	79	89
Sobic.001G119800	42	53	44	26	33	29
Sobic.001G119900	222	217	204	200	201	181
Sobic.001G120000	238	530	816	1795	1711	2140
Sobic.001G120100	293	300	319	281	298	297
Sobic.001G120200	21	15	13	13	3	14
Sobic.001G120300	294	325	501	1364	1435	1436
Sobic.001G120400	14	26	15	4	5	5
Sobic.001G120500	175	187	166	175	208	194
Sobic.001G120900	798	567	515	372	375	360
Sobic.001G121100	63	131	156	596	565	542
Sobic.001G121200	910	1041	996	1362	1241	1232
Sobic.001G121700	103	31	36	4	4	5
Sobic.001G121900	48	50	41	27	30	26
Sobic.001G122000	677	691	580	287	298	283
Sobic.001G122200	22	21	14	11	7	10
Sobic.001G122300	153	452	518	1778	1735	1759
Sobic.001G122400	102	257	453	1388	1528	1430
Sobic.001G122500	337	363	292	219	200	224
Sobic.001G122832	286	285	268	276	259	267
Sobic.001G122900	11	22	29	61	72	47
Sobic.001G123000	1100	1040	961	493	395	488
Sobic.001G123100	53	40	49	17	17	16
Sobic.001G123201	124	119	109	77	55	92
Sobic.001G123300	173	132	152	68	83	52
Sobic.001G123500	394	388	380	445	406	435
Sobic.001G123600	90	95	92	59	50	48
Sobic.001G124000	753	891	869	650	592	608
Sobic.001G124100	596	650	614	484	477	443
Sobic.001G124200	978	993	944	699	699	720
Sobic.001G124300	352	441	406	475	448	503
Sobic.001G124400	27	11	25	25	11	14
Sobic.001G124500	87	59	53	39	52	54
Sobic.001G124600	257	164	81	130	96	90
Sobic.001G124800	25	48	90	129	115	187
Sobic.001G125000	1543	861	728	219	246	164
Sobic.001G125200	181	180	194	171	145	158
Sobic.001G125300	24	24	18	12	21	12
Sobic.001G125400	12	6	9	7	11	9
Sobic.001G125500	9	7	5	3	2	0
Sobic.001G125700	35	30	35	33	21	17
Sobic.001G125800	145	174	175	173	144	145
Sobic.001G125900	72	118	123	68	37	50
Sobic.001G126100	111	139	148	99	106	138
Sobic.001G126200	453	379	345	294	276	259
Sobic.001G126300	736	608	620	317	329	319
Sobic.001G126400	17	22	23	10	11	9
Sobic.001G126600	261	309	277	367	308	387
Sobic.001G127000	533	406	382	257	263	245
Sobic.001G127100	191	138	138	109	79	90
Sobic.001G127200	638	556	476	336	271	270
Sobic.001G127400	550	571	484	485	449	464
Sobic.001G127500	142	154	142	75	70	74
Sobic.001G127800	118	100	88	64	58	71
Sobic.001G128100	44	9	20	12	7	9
Sobic.001G128200	10	30	36	60	44	70
Sobic.001G128300	575	618	544	365	402	374
Sobic.001G128400	809	663	691	764	793	821
Sobic.001G128600	135	343	525	994	1073	1090
Sobic.001G128800	23	32	27	37	36	27
Sobic.001G129000	525	688	784	1236	1334	1281
Sobic.001G129300	61	39	62	88	69	60
Sobic.001G129400	231	142	160	242	185	182
Sobic.001G129700	229	414	473	385	448	364
Sobic.001G130000	362	216	237	233	220	209
Sobic.001G130100	213	202	206	276	236	264
Sobic.001G130200	296	363	294	190	190	169
Sobic.001G130301	1299	1142	1073	1617	1727	1648
Sobic.001G130400	720	607	682	1109	1107	975
Sobic.001G130700	22	28	26	39	36	32
Sobic.001G131001	10	20	12	7	7	8
Sobic.001G131100	40	39	54	17	14	13
Sobic.001G131400	164	134	141	88	51	69
Sobic.001G131600	281	272	243	342	332	288
Sobic.001G131700	103	106	123	71	78	71
Sobic.001G131800	162	212	171	156	184	165
Sobic.001G131900	106	96	108	48	78	81
Sobic.001G132000	322	292	253	119	137	97
Sobic.001G132100	662	690	710	496	577	513
Sobic.001G132200	30	25	21	8	6	6
Sobic.001G132400	1787	1712	1455	528	499	443
Sobic.001G132600	113	128	114	73	96	66
Sobic.001G132800	229	220	206	192	148	162
Sobic.001G132900	102	92	92	85	55	66
Sobic.001G133000	168	159	160	113	92	123
Sobic.001G133900	689	549	470	475	396	429
Sobic.001G134100	96	195	214	409	479	457
Sobic.001G134200	1465	901	891	789	739	789
Sobic.001G134300	216	245	213	161	163	144
Sobic.001G134400	1772	1088	1075	1235	1435	1140
Sobic.001G134500	2482	1266	1000	241	256	240
Sobic.001G134600	27	28	39	82	71	67
Sobic.001G134700	198	489	676	1321	1341	1186
Sobic.001G134800	982	1395	1632	2988	3234	3056
Sobic.001G135100	725	983	1074	2305	2755	2225
Sobic.001G135200	10	5	5	10	10	5
Sobic.001G135300	11	12	16	14	8	15
Sobic.001G135400	273	271	206	173	182	179
Sobic.001G135500	188	224	221	160	164	157
Sobic.001G136300	149	120	108	54	34	40
Sobic.001G136500	159	118	95	112	105	108
Sobic.001G136600	434	381	340	323	320	329
Sobic.001G136800	161	148	128	98	97	83
Sobic.001G136900	326	252	266	208	160	184
Sobic.001G137000	362	400	369	314	309	278
Sobic.001G137100	1189	1247	1255	1089	1002	1006
Sobic.001G137300	458	427	399	222	227	217
Sobic.001G137800	30	29	21	17	15	15
Sobic.001G138000	331	781	1252	1583	1282	1328
Sobic.001G138200	123	57	60	4	4	0
Sobic.001G138300	168	169	170	158	183	210
Sobic.001G138400	150	155	147	147	125	133
Sobic.001G139001	355	389	290	152	187	245
Sobic.001G139300	141	94	74	10	11	17
Sobic.001G139900	348	297	223	133	122	144
Sobic.001G140000	120	133	106	36	45	42
Sobic.001G140101	9	0	0	8	0	0
Sobic.001G140200	10	3	9	1	0	1
Sobic.001G140700	1	4	5	6	8	8
Sobic.001G140800	12	52	89	195	243	220
Sobic.001G141100	2	0	9	11	22	26
Sobic.001G141200	76	60	63	40	61	67
Sobic.001G141300	12329	7440	6696	8432	6932	9015
Sobic.001G141400	156	160	126	83	84	86
Sobic.001G141600	322	195	192	166	133	148
Sobic.001G141700	64	76	55	57	56	70
Sobic.001G142100	330	391	386	315	287	316
Sobic.001G142200	8	11	4	0	1	2
Sobic.001G142800	19	7	4	2	4	3
Sobic.001G143000	119	72	56	27	44	41
Sobic.001G143200	359	320	296	200	205	178
Sobic.001G143300	1497	1527	1712	1596	1724	1508
Sobic.001G143500	469	491	486	412	422	425
Sobic.001G143600	198	194	193	127	124	123
Sobic.001G143700	80	27	26	1	5	9
Sobic.001G143900	137	133	134	104	118	148
Sobic.001G144100	231	177	229	40	80	48
Sobic.001G144200	47	26	42	3	3	8
Sobic.001G144600	240	207	196	147	118	130
Sobic.001G145000	192	197	155	166	144	138
Sobic.001G145200	30	27	25	15	18	14
Sobic.001G145400	980	1055	990	925	845	894
Sobic.001G145500	374	235	273	292	217	297
Sobic.001G145700	8	0	4	12	12	16
Sobic.001G145900	22	17	18	25	19	24
Sobic.001G146000	402	435	474	484	456	460
Sobic.001G146100	47	29	58	71	77	70
Sobic.001G146800	1024	1139	1170	1369	1361	1400
Sobic.001G146900	20	9	16	1	5	4
Sobic.001G147100	344	321	305	385	341	397
Sobic.001G147200	83	73	70	69	68	73
Sobic.001G147300	1046	673	636	465	385	445
Sobic.001G147400	119	179	318	808	847	953
Sobic.001G147650	17	40	36	69	69	77
Sobic.001G148000	16	18	5	0	2	5
Sobic.001G148101	446	516	517	401	402	466
Sobic.001G148200	70	152	197	428	427	496
Sobic.001G148300	409	329	294	201	187	206
Sobic.001G148400	19	15	14	26	25	39
Sobic.001G148500	90	103	70	130	199	147
Sobic.001G148700	158	140	112	165	164	166
Sobic.001G148900	3059	2454	2064	1096	1081	989
Sobic.001G149000	72	81	70	70	64	57
Sobic.001G149100	8	6	4	6	10	7
Sobic.001G149500	637	521	461	147	123	144
Sobic.001G149600	42	28	53	16	14	16
Sobic.001G149700	86	78	88	78	78	76
Sobic.001G150200	8	10	11	4	2	3
Sobic.001G150600	26	51	95	197	195	192
Sobic.001G150650	8	0	8	0	8	9
Sobic.001G150800	51	71	57	50	40	42
Sobic.001G151000	320	340	303	228	235	227
Sobic.001G151100	230	273	262	230	220	230
Sobic.001G151400	5013	2310	1946	683	610	782
Sobic.001G151500	84	66	45	21	23	18
Sobic.001G151600	539	570	522	408	427	421
Sobic.001G151700	82	119	138	223	228	201
Sobic.001G151800	55	34	30	8	3	9
Sobic.001G151900	70	62	77	74	64	65
Sobic.001G152000	47	46	51	57	53	67
Sobic.001G152100	73	75	63	64	72	55
Sobic.001G152901	77	47	41	12	12	8
Sobic.001G153200	819	829	637	374	344	391
Sobic.001G153300	61	102	113	160	142	149
Sobic.001G153400	262	319	293	267	218	227
Sobic.001G153600	26	39	25	19	21	22
Sobic.001G154100	1573	1606	1470	674	542	660
Sobic.001G154200	54	61	49	29	30	20
Sobic.001G154300	81	52	66	26	36	25
Sobic.001G154400	262	176	193	83	83	75
Sobic.001G154500	10	15	16	10	8	8
Sobic.001G154600	16	10	5	14	7	5
Sobic.001G154900	738	827	751	629	669	606
Sobic.001G155000	743	801	790	755	757	678
Sobic.001G155200	15	15	8	20	15	22
Sobic.001G155300	84	55	45	13	10	15
Sobic.001G155400	188	184	175	158	147	149
Sobic.001G155500	38	52	28	81	118	79
Sobic.001G156100	215	226	236	215	202	207
Sobic.001G156900	142	140	130	156	126	126
Sobic.001G157100	86	88	84	84	76	68
Sobic.001G157200	151	151	160	356	220	274
Sobic.001G157300	63	60	69	68	65	82
Sobic.001G157400	142	141	114	65	63	69
Sobic.001G157500	110	98	119	96	74	113
Sobic.001G157600	243	221	198	171	145	161
Sobic.001G157800	699	594	621	575	519	534
Sobic.001G158000	11	9	2	2	4	2
Sobic.001G158300	8	6	6	19	15	4
Sobic.001G158400	49	74	86	164	127	136
Sobic.001G158500	338	318	307	347	309	358
Sobic.001G158900	610	490	417	166	159	185
Sobic.001G159200	29	23	17	31	31	25
Sobic.001G159300	27	19	9	6	4	7
Sobic.001G159400	603	694	653	701	757	679
Sobic.001G159600	106	73	93	102	127	68
Sobic.001G159700	254	248	235	198	222	216
Sobic.001G159800	207	203	187	88	74	64
Sobic.001G159900	108	77	77	11	7	3
Sobic.001G160200	23	21	15	14	25	8
Sobic.001G160500	12	18	12	11	18	8
Sobic.001G161000	68	25	28	32	31	28
Sobic.001G161100	16	18	46	139	128	148
Sobic.001G161200	705	712	800	1539	1348	1683
Sobic.001G161300	270	376	452	1105	1056	1225
Sobic.001G161400	284	352	372	653	583	663
Sobic.001G161700	495	507	521	451	403	384
Sobic.001G161800	225	229	211	211	239	206
Sobic.001G161900	134	151	126	44	45	39
Sobic.001G162000	663	621	550	420	469	483
Sobic.001G162100	206	156	138	131	99	114
Sobic.001G162200	786	515	448	242	241	286
Sobic.001G162300	453	398	382	350	341	314
Sobic.001G162400	23	11	13	9	5	4
Sobic.001G162500	733	653	616	533	566	469
Sobic.001G162700	118	144	122	106	104	96
Sobic.001G162800	436	294	381	292	325	251
Sobic.001G163400	698	803	734	670	600	576
Sobic.001G163600	86	50	52	20	14	15
Sobic.001G163800	20	24	21	4	2	2
Sobic.001G164000	52	27	44	11	21	25
Sobic.001G165000	19	21	21	44	37	47
Sobic.001G165100	19	17	22	32	34	31
Sobic.001G165700	13	13	12	16	5	13
Sobic.001G165801	3	6	9	0	7	14
Sobic.001G166300	92	82	87	185	182	201
Sobic.001G166401	362	331	275	538	699	563
Sobic.001G166600	66	85	76	137	142	124
Sobic.001G167100	138	141	154	126	117	122
Sobic.001G167200	37	48	49	48	37	43
Sobic.001G167500	55	48	51	69	96	72
Sobic.001G167600	18	52	64	181	169	186
Sobic.001G167800	101	92	90	53	65	67
Sobic.001G167900	119	158	179	273	276	229
Sobic.001G168100	10	2	6	12	7	5
Sobic.001G168250	26	33	38	53	48	45
Sobic.001G168400	868	730	633	207	141	179
Sobic.001G168500	15	14	13	1	12	4
Sobic.001G168600	358	325	280	184	128	121
Sobic.001G168800	226	298	315	553	474	595
Sobic.001G168900	277	265	250	252	276	217
Sobic.001G169100	236	219	217	189	186	200
Sobic.001G169200	506	365	328	233	181	197
Sobic.001G169700	49	22	27	10	8	10
Sobic.001G169900	1028	1394	1545	3069	3387	3290
Sobic.001G170100	470	514	474	403	367	325
Sobic.001G170500	23	18	15	12	14	19
Sobic.001G170700	142	104	71	13	6	10
Sobic.001G171500	104	92	89	99	91	92
Sobic.001G171600	12	16	8	25	21	20
Sobic.001G171700	107	166	46	81	26	69
Sobic.001G171900	1	7	12	10	3	8
Sobic.001G172000	466	417	459	565	489	621
Sobic.001G172300	22	33	41	98	87	87
Sobic.001G172400	19	23	17	10	21	13
Sobic.001G172700	10	20	18	30	33	25
Sobic.001G172800	189	125	108	105	71	81
Sobic.001G173300	2560	1979	1837	1257	1084	1120
Sobic.001G173400	150	160	172	192	202	186
Sobic.001G173500	406	519	462	471	525	476
Sobic.001G173600	24	12	12	9	6	9
Sobic.001G173700	13	9	6	3	0	0
Sobic.001G173800	135	171	161	167	168	173
Sobic.001G173900	807	787	693	282	304	287
Sobic.001G174700	65	57	50	14	8	24
Sobic.001G174900	446	549	515	361	349	356
Sobic.001G175000	19	26	26	23	35	33
Sobic.001G175300	1279	1201	1207	1520	1501	1706
Sobic.001G175500	5	12	5	9	12	8
Sobic.001G175600	21	4	10	11	17	23
Sobic.001G175700	147	218	301	772	671	627
Sobic.001G175800	121	101	93	42	54	66
Sobic.001G176200	196	217	221	197	176	190
Sobic.001G176700	333	395	395	306	324	275
Sobic.001G176800	375	220	215	93	84	96
Sobic.001G177000	7184	17188	28492	69975	68581	82639
Sobic.001G177100	340	376	345	434	394	411
Sobic.001G177300	21	17	18	16	15	19
Sobic.001G177800	133	127	147	207	184	196
Sobic.001G178000	27	12	6	6	10	5
Sobic.001G178100	1489	1345	1252	893	906	901
Sobic.001G178300	300	333	352	331	324	352
Sobic.001G178400	820	915	881	820	784	803
Sobic.001G178600	626	654	575	342	378	324
Sobic.001G179000	260	248	279	270	218	228
Sobic.001G179100	794	1513	2301	7854	6979	7387
Sobic.001G179200	195	198	160	134	103	119
Sobic.001G179300	40	23	21	4	5	7
Sobic.001G179800	13	15	8	4	4	4
Sobic.001G179900	12	11	10	3	0	5
Sobic.001G180000	41	37	35	8	10	8
Sobic.001G180200	394	806	991	2438	2239	2487
Sobic.001G180800	22	31	24	19	24	13
Sobic.001G180900	704	664	586	273	250	272
Sobic.001G181300	41	36	48	37	34	33
Sobic.001G181500	6731	4688	4692	2681	2247	2469
Sobic.001G181600	13	21	61	156	166	179
Sobic.001G181700	168	199	137	80	86	71
Sobic.001G182600	8	26	33	105	146	151
Sobic.001G182700	16	17	24	28	39	30
Sobic.001G183000	42	41	47	96	75	80
Sobic.001G183600	138	94	78	15	12	16
Sobic.001G184000	182	283	276	195	244	238
Sobic.001G184100	168	120	101	43	43	46
Sobic.001G184300	151	152	173	141	133	117
Sobic.001G184900	44	42	48	71	92	76
Sobic.001G185400	39	63	54	62	62	55
Sobic.001G185500	192	280	415	800	986	838
Sobic.001G185600	42	70	92	109	118	115
Sobic.001G185800	13	12	13	39	46	40
Sobic.001G186100	468	522	599	841	820	847
Sobic.001G186200	18	13	20	19	34	25
Sobic.001G186300	212	180	182	183	178	174
Sobic.001G186800	933	966	967	917	842	823
Sobic.001G187000	259	141	105	39	25	52
Sobic.001G187100	5	6	8	7	8	14
Sobic.001G187200	759	517	638	380	377	314
Sobic.001G187300	462	209	214	77	57	79
Sobic.001G187800	31	36	22	41	49	51
Sobic.001G188000	25	13	13	12	15	8
Sobic.001G188400	163	218	223	225	239	266
Sobic.001G188600	58	96	121	304	251	279
Sobic.001G188700	386	225	271	191	198	154
Sobic.001G188900	119	121	98	119	119	134
Sobic.001G189500	9	1	8	2	0	1
Sobic.001G189600	81	76	66	51	54	46
Sobic.001G189900	489	311	339	320	258	345
Sobic.001G190000	22	11	21	8	8	11
Sobic.001G190400	18	23	15	24	22	30
Sobic.001G191000	98	209	352	880	938	934
Sobic.001G191200	1392	1553	2080	4656	2649	5534
Sobic.001G191300	47	40	39	34	31	30
Sobic.001G191400	92	82	81	41	50	39
Sobic.001G191500	89	110	89	80	73	68
Sobic.001G191600	1041	1285	1216	1117	1094	1099
Sobic.001G191700	230	248	221	196	197	172
Sobic.001G191900	14	16	20	14	22	11
Sobic.001G192000	149	169	145	173	133	170
Sobic.001G192200	6	10	5	33	21	32
Sobic.001G192400	23	20	14	10	13	15
Sobic.001G192600	73	48	44	68	69	62
Sobic.001G192700	172	154	138	53	75	67
Sobic.001G192800	78	50	35	11	6	9
Sobic.001G192900	91	104	101	63	54	75
Sobic.001G193000	319	345	311	318	266	304
Sobic.001G193100	489	460	437	515	449	518
Sobic.001G193200	982	787	825	784	657	722
Sobic.001G193300	436	433	407	410	408	444
Sobic.001G193500	1181	1120	1005	924	904	962
Sobic.001G193600	78	20	18	9	15	10
Sobic.001G193700	43	101	123	238	257	285
Sobic.001G194200	716	682	632	421	410	400
Sobic.001G194300	129	125	118	57	67	47
Sobic.001G194600	174	128	93	54	63	60
Sobic.001G194900	75	77	58	73	78	68
Sobic.001G195000	61	56	41	32	18	19
Sobic.001G195100	33	28	23	12	10	9
Sobic.001G195200	50	35	39	11	10	13
Sobic.001G195300	50	32	21	12	11	15
Sobic.001G195500	74	49	53	20	11	13
Sobic.001G195700	44	51	38	28	33	29
Sobic.001G195800	200	203	180	215	259	235
Sobic.001G196000	129	118	134	130	127	89
Sobic.001G196100	320	308	300	284	282	324
Sobic.001G196200	84	110	150	368	312	448
Sobic.001G196300	727	404	338	69	61	58
Sobic.001G196500	91	89	77	51	52	45
Sobic.001G196600	79	69	65	83	86	73
Sobic.001G196700	1140	1221	1187	1232	1226	1148
Sobic.001G196800	38	28	12	8	8	7
Sobic.001G196900	129	94	98	292	313	263
Sobic.001G197000	265	191	175	92	106	105
Sobic.001G197100	9	9	10	17	18	16
Sobic.001G197400	225	206	174	154	150	153
Sobic.001G198000	419	373	275	431	492	509
Sobic.001G198100	211	360	415	789	804	836
Sobic.001G198200	532	688	730	846	662	816
Sobic.001G198400	107	139	152	248	213	198
Sobic.001G198700	10	24	19	229	204	333
Sobic.001G198800	7	18	40	300	268	340
Sobic.001G198900	170	134	152	152	166	134
Sobic.001G199000	73	85	77	57	48	49
Sobic.001G199100	1192	1207	1282	1002	971	1068
Sobic.001G199300	179	151	164	115	118	112
Sobic.001G199500	258	251	272	183	159	161
Sobic.001G199800	232	279	247	196	163	201
Sobic.001G199900	59	37	30	24	35	28
Sobic.001G200000	3	7	17	70	79	76
Sobic.001G200200	78	74	89	122	88	95
Sobic.001G200500	470	367	405	89	98	100
Sobic.001G200600	29	22	12	24	22	22
Sobic.001G201000	68	65	70	25	26	19
Sobic.001G201100	62	85	92	77	60	50
Sobic.001G201300	4	9	22	39	4	11
Sobic.001G201400	125	140	110	113	109	103
Sobic.001G201500	128	110	120	113	119	106
Sobic.001G201601	30	38	14	16	18	10
Sobic.001G201700	3166	2958	2594	1599	1639	1528
Sobic.001G201800	1402	680	583	168	142	170
Sobic.001G201900	185	188	195	299	235	267
Sobic.001G202266	205	191	161	166	141	159
Sobic.001G202400	1075	741	741	734	649	787
Sobic.001G202500	95	116	139	263	266	290
Sobic.001G202600	254	600	1068	2517	2906	2978
Sobic.001G203000	60	187	387	879	966	1027
Sobic.001G203200	388	242	239	72	52	51
Sobic.001G203350	11	16	3	6	6	9
Sobic.001G203400	792	858	754	512	534	526
Sobic.001G203500	17	26	19	12	24	14
Sobic.001G203600	6	7	11	27	15	18
Sobic.001G203650	18	12	11	11	3	12
Sobic.001G203900	1244	1163	1150	866	876	876
Sobic.001G204000	226	201	185	206	203	192
Sobic.001G204100	54	57	60	41	53	60
Sobic.001G204300	340	359	337	430	305	376
Sobic.001G204501	24	21	38	107	100	98
Sobic.001G204601	2	6	5	17	19	14
Sobic.001G204900	102	70	70	50	11	23
Sobic.001G205100	204	264	250	234	205	204
Sobic.001G205200	642	699	640	513	495	515
Sobic.001G205350	147	133	119	284	247	262
Sobic.001G205500	71	56	53	42	37	38
Sobic.001G205700	105	93	92	195	181	152
Sobic.001G205800	9	13	9	11	6	5
Sobic.001G205900	139	146	149	83	80	80
Sobic.001G206000	86	113	114	173	198	180
Sobic.001G206100	196	219	211	210	191	186
Sobic.001G206200	648	1542	2640	5360	5329	5969
Sobic.001G206300	67	25	15	6	7	8
Sobic.001G206400	23	17	11	2	7	7
Sobic.001G206500	240	307	270	306	284	285
Sobic.001G206900	472	451	447	299	272	257
Sobic.001G207000	225	244	232	236	237	234
Sobic.001G207200	69	101	99	99	124	135
Sobic.001G207400	130	172	138	111	102	83
Sobic.001G207500	243	198	216	241	228	235
Sobic.001G207700	245	331	342	790	749	1030
Sobic.001G207800	162	244	195	551	620	520
Sobic.001G208100	334	722	859	932	863	1088
Sobic.001G208200	40	67	43	44	42	40
Sobic.001G208300	95	107	123	112	107	108
Sobic.001G208500	0	0	4	17	21	22
Sobic.001G208600	23	11	10	2	1	0
Sobic.001G208700	657	1064	1258	2130	2196	2194
Sobic.001G208800	0	0	14	0	7	15
Sobic.001G208900	68	63	121	72	85	85
Sobic.001G209300	216	149	113	37	38	37
Sobic.001G209400	35	29	0	3	0	5
Sobic.001G209900	25	25	46	27	23	5
Sobic.001G210000	0	3	3	9	7	11
Sobic.001G210250	2	5	8	2	7	12
Sobic.001G210700	39	19	23	26	31	19
Sobic.001G211500	124	160	139	146	142	132
Sobic.001G211900	144	140	148	108	76	66
Sobic.001G212000	465	375	258	33	33	50
Sobic.001G212100	410	295	253	42	36	57
Sobic.001G212300	699	892	813	884	1058	863
Sobic.001G212350	19	8	12	4	0	0
Sobic.001G212500	44	52	52	6	7	10
Sobic.001G212600	48	43	30	21	12	18
Sobic.001G212800	175	139	131	111	82	102
Sobic.001G212900	12	13	17	11	14	7
Sobic.001G213400	449	583	493	425	379	413
Sobic.001G214100	18	30	49	21	23	34
Sobic.001G214200	156	122	108	126	96	86
Sobic.001G214300	400	499	476	723	689	716
Sobic.001G214600	110	106	129	131	126	131
Sobic.001G214800	264	313	298	241	284	220
Sobic.001G214900	82	80	72	59	57	69
Sobic.001G215300	33	53	74	80	54	60
Sobic.001G215400	25	31	16	26	26	32
Sobic.001G215500	576	317	307	286	271	335
Sobic.001G215600	71	50	53	28	36	31
Sobic.001G215900	44	81	64	104	94	105
Sobic.001G216100	16	16	13	17	21	14
Sobic.001G216200	1928	2185	2267	2421	2293	2353
Sobic.001G216300	43	43	34	80	38	39
Sobic.001G216600	153	121	128	47	41	42
Sobic.001G216701	390	287	277	283	266	233
Sobic.001G217000	238	89	78	25	2	26
Sobic.001G217100	59	56	56	44	31	50
Sobic.001G217200	110	120	105	104	101	104
Sobic.001G217300	218	177	147	113	99	103
Sobic.001G217400	247	307	276	156	145	138
Sobic.001G217500	248	240	255	268	260	283
Sobic.001G217600	254	337	268	215	214	213
Sobic.001G217700	180	89	75	19	17	15
Sobic.001G217900	112	109	99	81	83	72
Sobic.001G218200	167	112	111	88	85	64
Sobic.001G218300	4	13	15	19	14	7
Sobic.001G218400	3	9	15	9	14	16
Sobic.001G218500	2	3	10	10	6	6
Sobic.001G218800	34	32	24	30	18	14
Sobic.001G218900	211	251	197	183	154	127
Sobic.001G219200	27	20	16	11	8	12
Sobic.001G219300	17292	14390	13236	8156	7497	7586
Sobic.001G219400	113	52	72	52	29	58
Sobic.001G219600	250	245	237	247	220	228
Sobic.001G219700	16	14	20	25	33	29
Sobic.001G219800	421	355	333	175	181	178
Sobic.001G219900	239	259	255	186	175	173
Sobic.001G220000	24	36	31	57	50	50
Sobic.001G220300	601	665	594	486	440	423
Sobic.001G220400	994	1179	1108	976	906	801
Sobic.001G220500	83	82	66	44	49	29
Sobic.001G220900	440	385	364	220	185	202
Sobic.001G221100	18	20	12	0	0	9
Sobic.001G221200	7	13	14	43	49	37
Sobic.001G221300	9	9	17	19	14	23
Sobic.001G221400	46	61	53	72	74	67
Sobic.001G221500	225	244	234	212	199	198
Sobic.001G221800	604	524	420	179	174	161
Sobic.001G221900	14	11	10	0	3	2
Sobic.001G222000	141	138	155	106	98	90
Sobic.001G222200	13	16	16	27	5	13
Sobic.001G222400	81	86	101	119	145	127
Sobic.001G222500	217	276	250	221	215	205
Sobic.001G222600	1759	1256	1321	1237	1550	1254
Sobic.001G222900	193	154	142	176	153	173
Sobic.001G223100	128	178	126	45	35	33
Sobic.001G223200	77	75	84	85	70	85
Sobic.001G223550	15	13	23	15	14	13
Sobic.001G224000	10	14	16	11	12	10
Sobic.001G224200	170	167	180	191	173	179
Sobic.001G224300	241	171	145	28	17	12
Sobic.001G224400	934	939	912	1183	1144	1037
Sobic.001G224600	225	184	177	113	110	123
Sobic.001G225500	8	8	4	0	0	0
Sobic.001G225700	2634	2206	2018	3218	3077	3555
Sobic.001G225800	31	19	20	1	4	4
Sobic.001G226000	556	655	619	629	609	612
Sobic.001G226100	198	206	236	206	216	173
Sobic.001G226200	20	32	35	17	23	13
Sobic.001G226300	53	59	52	38	39	42
Sobic.001G226500	1138	917	971	1464	1355	1410
Sobic.001G226600	13	11	6	13	17	16
Sobic.001G226700	217	220	247	224	216	240
Sobic.001G227200	256	288	297	282	267	266
Sobic.001G227400	163	153	150	129	129	139
Sobic.001G227500	155	210	174	143	156	168
Sobic.001G227601	45	20	69	48	29	80
Sobic.001G227800	11	12	22	30	26	24
Sobic.001G228200	383	403	359	391	360	359
Sobic.001G228300	9	21	43	90	67	75
Sobic.001G228400	18	24	16	40	33	38
Sobic.001G229300	324	309	325	193	187	205
Sobic.001G230000	126	129	135	126	117	115
Sobic.001G230050	91	267	276	105	283	294
Sobic.001G230100	3368	3567	3297	1990	2070	1795
Sobic.001G230200	369	390	416	476	454	484
Sobic.001G230400	27	15	14	4	1	1
Sobic.001G230500	245	227	204	255	185	205
Sobic.001G230700	181	272	358	283	200	350
Sobic.001G230900	274	325	252	111	127	136
Sobic.001G231000	1154	1186	973	425	384	385
Sobic.001G231200	131	116	125	108	107	86
Sobic.001G231300	70	171	242	42	84	45
Sobic.001G231400	29	40	18	46	49	53
Sobic.001G231500	118	96	101	105	77	78
Sobic.001G231600	60	51	83	110	49	48
Sobic.001G231700	189	152	137	129	89	107
Sobic.001G233200	459	206	242	25	34	22
Sobic.001G233400	454	591	617	628	497	608
Sobic.001G233532	1138	1286	1078	776	737	835
Sobic.001G233700	224	231	193	72	68	61
Sobic.001G234200	209	207	194	176	157	138
Sobic.001G234300	478	460	500	598	575	641
Sobic.001G234800	385	607	675	953	835	869
Sobic.001G234900	30	67	51	76	65	84
Sobic.001G235000	174	210	188	156	153	159
Sobic.001G235700	195	179	176	259	222	209
Sobic.001G235900	18	25	25	23	17	18
Sobic.001G236200	137	157	167	86	59	70
Sobic.001G236300	2679	2580	2522	2028	2039	1975
Sobic.001G236400	57	84	118	418	371	410
Sobic.001G236800	81	107	122	160	139	142
Sobic.001G236900	17	21	21	19	10	17
Sobic.001G237000	24	22	20	22	11	18
Sobic.001G237100	58	67	48	26	25	29
Sobic.001G237300	1780	1517	1326	376	346	320
Sobic.001G237500	120	172	156	83	55	67
Sobic.001G237600	94	87	79	41	66	42
Sobic.001G237700	968	1108	1123	895	855	797
Sobic.001G239100	17	18	12	7	11	10
Sobic.001G239500	32	31	29	37	42	39
Sobic.001G239800	79	89	69	94	91	83
Sobic.001G239900	16	19	10	16	15	14
Sobic.001G240000	166	340	494	1121	1228	1205
Sobic.001G240100	274	151	158	35	44	43
Sobic.001G240300	92	52	45	18	15	9
Sobic.001G240500	229	182	218	138	147	156
Sobic.001G240800	159	94	127	122	99	123
Sobic.001G241100	223	205	205	166	149	162
Sobic.001G241200	138	140	126	110	93	97
Sobic.001G241300	80	111	114	230	205	178
Sobic.001G241900	20	30	29	52	36	55
Sobic.001G242200	16	9	14	7	12	19
Sobic.001G242300	10	9	6	5	7	8
Sobic.001G242500	24	6	7	8	16	4
Sobic.001G242800	157	160	148	92	94	101
Sobic.001G242900	41	34	17	6	1	2
Sobic.001G243000	89	82	83	50	51	52
Sobic.001G243100	3469	4235	3991	5995	6745	6034
Sobic.001G243200	378	894	1048	3340	3771	3690
Sobic.001G243300	10	15	20	52	61	57
Sobic.001G243800	81	50	90	8	10	7
Sobic.001G244300	9	11	4	21	15	14
Sobic.001G244600	139	139	128	68	74	71
Sobic.001G244700	99	138	126	118	112	121
Sobic.001G245000	43	45	35	37	37	34
Sobic.001G245900	56	49	40	40	36	34
Sobic.001G246500	63	57	71	38	48	53
Sobic.001G247000	36	23	21	13	10	9
Sobic.001G247400	914	607	454	256	293	299
Sobic.001G247600	899	986	1225	1557	1441	1378
Sobic.001G247900	7	13	23	29	16	26
Sobic.001G248100	249	273	272	190	185	192
Sobic.001G248200	25	82	104	65	42	53
Sobic.001G248300	598	757	831	939	866	816
Sobic.001G248500	58	44	43	10	11	20
Sobic.001G248900	16	10	16	17	12	17
Sobic.001G249000	6	2	1	8	11	2
Sobic.001G249400	24	39	33	70	55	41
Sobic.001G249500	7	2	0	12	6	4
Sobic.001G249700	113	122	81	90	53	54
Sobic.001G250300	362	349	317	316	316	348
Sobic.001G250600	23	15	28	14	3	11
Sobic.001G250700	374	457	497	479	404	438
Sobic.001G251100	763	833	736	780	753	737
Sobic.001G251200	458	540	466	361	333	324
Sobic.001G251400	38	30	27	36	33	28
Sobic.001G251500	75	82	65	19	17	20
Sobic.001G251600	11	24	22	17	14	12
Sobic.001G251700	377	391	357	302	280	332
Sobic.001G251750	27	53	53	28	0	0
Sobic.001G251800	97	91	95	97	72	97
Sobic.001G251900	8	12	5	5	5	6
Sobic.001G252000	2535	3366	3787	4653	5509	4989
Sobic.001G252200	6	8	10	8	3	5
Sobic.001G252300	749	553	460	73	67	95
Sobic.001G252401	3	9	8	19	30	26
Sobic.001G252500	223	298	262	208	209	246
Sobic.001G252700	32	52	37	57	41	59
Sobic.001G252800	69	72	48	31	31	28
Sobic.001G253100	69	68	69	57	56	42
Sobic.001G253200	223	174	193	128	175	149
Sobic.001G253300	208	232	188	85	85	89
Sobic.001G253600	453	444	459	570	523	542
Sobic.001G253700	267	283	293	306	251	332
Sobic.001G254200	258	193	181	115	120	117
Sobic.001G254300	57	41	47	57	41	41
Sobic.001G254400	12	8	6	15	7	23
Sobic.001G254600	35	33	34	45	54	48
Sobic.001G255600	5	8	11	7	6	10
Sobic.001G255800	410	406	364	266	212	255
Sobic.001G255932	260	604	431	300	264	256
Sobic.001G256900	40	29	37	129	143	147
Sobic.001G257200	842	889	791	636	550	575
Sobic.001G257300	623	695	631	583	545	480
Sobic.001G257400	261	190	205	156	187	194
Sobic.001G257700	31	54	34	28	36	26
Sobic.001G257800	44	43	49	59	45	39
Sobic.001G258000	41	50	31	55	45	56
Sobic.001G258100	21	9	13	2	4	3
Sobic.001G258200	13	42	60	205	238	230
Sobic.001G258300	3	12	14	8	9	5
Sobic.001G259000	489	510	485	445	500	448
Sobic.001G260400	161	158	159	112	119	126
Sobic.001G260500	379	399	358	328	309	343
Sobic.001G260800	1192	1392	1497	2491	3136	2426
Sobic.001G261200	148	112	111	116	104	88
Sobic.001G261400	147	141	123	39	21	13
Sobic.001G261412	436	514	487	353	420	474
Sobic.001G261416	12	10	9	19	31	25
Sobic.001G261456	122	97	114	80	92	87
Sobic.001G261476	702	456	389	126	106	140
Sobic.001G261484	85	83	77	39	68	58
Sobic.001G261501	1127	1187	1162	958	876	866
Sobic.001G261509	4	6	10	10	7	3
Sobic.001G261545	133	180	134	111	98	104
Sobic.001G261549	65	40	42	33	53	23
Sobic.001G261573	108	179	209	436	409	378
Sobic.001G261585	134	133	150	125	112	109
Sobic.001G261597	311	233	231	214	219	218
Sobic.001G261600	50	69	55	24	18	24
Sobic.001G261900	80	104	117	70	80	78
Sobic.001G262100	15	0	7	4	0	0
Sobic.001G262400	132	164	143	130	118	92
Sobic.001G262700	13	23	18	11	12	11
Sobic.001G262900	15	15	12	13	12	14
Sobic.001G263000	530	522	533	528	434	514
Sobic.001G263200	440	513	448	419	361	355
Sobic.001G263600	490	549	486	458	423	474
Sobic.001G263900	247	208	210	128	98	137
Sobic.001G264000	46	30	30	19	14	15
Sobic.001G264400	7	2	9	0	2	0
Sobic.001G264500	36	27	38	12	12	17
Sobic.001G264700	631	268	256	46	62	71
Sobic.001G265500	5	11	12	14	10	9
Sobic.001G265600	154	158	149	89	103	92
Sobic.001G266000	116	224	194	99	165	100
Sobic.001G266400	111	84	110	97	94	104
Sobic.001G267500	13	13	16	22	20	18
Sobic.001G267800	3	5	18	51	63	67
Sobic.001G268200	413	426	432	370	357	382
Sobic.001G268300	12	6	11	12	12	17
Sobic.001G268400	5	8	6	3	9	5
Sobic.001G268700	153	136	139	42	33	28
Sobic.001G269000	85	69	77	23	15	18
Sobic.001G269100	31	26	27	6	6	4
Sobic.001G269900	101	87	55	88	59	60
Sobic.001G270200	27	35	38	45	47	51
Sobic.001G270301	211	179	154	17	14	17
Sobic.001G270400	265	268	328	409	410	378
Sobic.001G270700	188	138	137	27	19	24
Sobic.001G270800	88	75	77	89	74	80
Sobic.001G272900	1	5	15	10	15	7
Sobic.001G273100	0	5	3	12	25	18
Sobic.001G273500	4	6	6	40	23	33
Sobic.001G273700	378	435	389	368	364	359
Sobic.001G274200	603	585	544	407	364	398
Sobic.001G274300	33	26	21	17	13	13
Sobic.001G274600	27	28	52	144	186	189
Sobic.001G274800	7	8	9	32	19	25
Sobic.001G275300	248	286	248	253	241	236
Sobic.001G275500	44	50	58	173	171	172
Sobic.001G275600	11	16	14	62	45	45
Sobic.001G275800	10	12	3	2	4	4
Sobic.001G275900	2	0	2	9	9	14
Sobic.001G276200	338	417	320	254	220	224
Sobic.001G276500	497	1369	1231	406	406	406
Sobic.001G276900	140	19	85	3	3	11
Sobic.001G277400	42	61	70	178	173	179
Sobic.001G277500	18	19	26	17	10	14
Sobic.001G277600	5	7	7	5	6	7
Sobic.001G277900	264	254	267	330	346	319
Sobic.001G278800	149	139	182	412	374	413
Sobic.001G279100	347	441	430	380	371	356
Sobic.001G279200	32	19	30	19	27	31
Sobic.001G279900	83	91	103	96	95	94
Sobic.001G280000	21	10	9	163	125	94
Sobic.001G280100	544	813	1052	1904	2076	1843
Sobic.001G280300	29	31	30	38	19	17
Sobic.001G280400	71	61	71	62	45	61
Sobic.001G280500	160	153	141	122	131	113
Sobic.001G280900	185	208	196	189	185	169
Sobic.001G281100	530	550	473	308	304	301
Sobic.001G281300	44	29	32	11	15	7
Sobic.001G281400	286	253	314	347	465	368
Sobic.001G281500	100	138	183	281	344	369
Sobic.001G281600	398	427	378	373	357	386
Sobic.001G281700	32	28	23	17	28	23
Sobic.001G281800	48	41	53	155	119	149
Sobic.001G281900	605	500	457	293	321	331
Sobic.001G282000	186	105	100	47	62	41
Sobic.001G282100	398	485	477	586	587	554
Sobic.001G282200	422	264	341	295	400	316
Sobic.001G282300	5	9	14	12	9	7
Sobic.001G282500	2051	1725	1625	945	968	951
Sobic.001G282600	726	812	771	818	849	660
Sobic.001G282700	535	444	373	90	91	81
Sobic.001G282900	574	612	616	370	440	377
Sobic.001G283000	60	196	389	771	869	796
Sobic.001G283100	7	14	17	41	60	52
Sobic.001G283200	1069	1085	1000	1036	961	958
Sobic.001G283500	603	527	542	172	161	195
Sobic.001G283600	1276	1731	1719	2196	2219	2059
Sobic.001G283700	378	453	482	730	760	827
Sobic.001G284100	2757	2980	2855	2317	2243	2292
Sobic.001G284200	38	83	101	286	301	266
Sobic.001G284400	38	33	34	17	23	16
Sobic.001G284600	276	251	293	256	223	275
Sobic.001G284800	46	31	36	55	53	60
Sobic.001G285000	180	165	136	63	55	60
Sobic.001G285200	77	50	53	29	20	12
Sobic.001G285300	135	135	141	55	52	57
Sobic.001G285400	345	269	201	108	113	120
Sobic.001G285800	70	58	56	58	59	60
Sobic.001G286000	204	130	125	279	310	213
Sobic.001G286100	186	86	79	51	43	43
Sobic.001G286200	2389	1649	1408	864	870	875
Sobic.001G286300	17	9	8	11	15	14
Sobic.001G286500	102	116	109	123	99	111
Sobic.001G286600	222	329	430	1108	1024	1157
Sobic.001G287101	11	7	8	6	1	2
Sobic.001G287500	366	366	365	295	280	239
Sobic.001G287600	217	133	171	100	91	96
Sobic.001G287800	354	298	262	200	211	185
Sobic.001G288000	14	7	11	12	11	16
Sobic.001G288100	329	149	158	81	61	64
Sobic.001G288200	4	6	13	24	19	16
Sobic.001G288700	73	76	73	61	59	72
Sobic.001G288800	140	120	114	106	114	123
Sobic.001G288900	103	80	69	38	38	28
Sobic.001G289100	268	281	315	265	263	277
Sobic.001G289400	1226	1100	933	471	559	541
Sobic.001G289500	224	300	372	729	819	774
Sobic.001G289600	481	480	408	444	388	382
Sobic.001G289700	573	559	497	507	455	427
Sobic.001G289800	282	284	289	271	259	238
Sobic.001G289900	56	57	50	22	15	16
Sobic.001G290000	663	694	680	793	749	645
Sobic.001G290100	323	306	280	206	208	186
Sobic.001G290200	174	176	165	124	123	125
Sobic.001G290300	43	34	41	53	38	35
Sobic.001G290400	63	32	19	7	12	7
Sobic.001G290500	39	37	35	21	27	18
Sobic.001G290600	661	847	850	1616	1570	1573
Sobic.001G290700	592	590	559	523	601	608
Sobic.001G290766	95	95	125	150	124	114
Sobic.001G291100	996	991	979	884	891	848
Sobic.001G291400	215	228	221	224	221	201
Sobic.001G291800	501	497	485	486	490	463
Sobic.001G291900	162	216	238	487	486	462
Sobic.001G292000	1055	756	663	593	685	576
Sobic.001G292200	707	745	601	302	320	301
Sobic.001G292400	24	15	12	11	5	16
Sobic.001G292700	130	167	191	404	450	431
Sobic.001G292900	7	31	19	20	21	14
Sobic.001G293300	296	402	514	1240	1362	1224
Sobic.001G293400	36	20	28	43	32	37
Sobic.001G293500	16	16	10	52	38	43
Sobic.001G293600	53	43	28	22	21	25
Sobic.001G293700	429	490	477	413	432	354
Sobic.001G293800	83	175	197	598	603	647
Sobic.001G294000	446	406	353	212	198	194
Sobic.001G294100	199	217	166	141	118	110
Sobic.001G294200	457	440	435	352	364	333
Sobic.001G294300	343	311	268	151	142	193
Sobic.001G294400	208	246	233	407	402	358
Sobic.001G294700	236	166	178	135	131	125
Sobic.001G294800	36	12	29	17	20	25
Sobic.001G294900	396	400	353	366	288	349
Sobic.001G295000	19	10	11	7	3	6
Sobic.001G295200	2624	2264	2371	3453	3236	3694
Sobic.001G295300	1264	1136	1363	2539	2589	2789
Sobic.001G295500	27	22	25	42	62	46
Sobic.001G295600	438	354	330	137	120	161
Sobic.001G295700	63	5	10	0	1	2
Sobic.001G296100	13	11	9	2	1	2
Sobic.001G296300	29	7	12	0	0	2
Sobic.001G296400	34	44	80	78	83	54
Sobic.001G296500	345	344	327	224	230	226
Sobic.001G296800	46	42	41	64	47	49
Sobic.001G296900	845	888	893	938	890	939
Sobic.001G297000	59	43	35	4	0	9
Sobic.001G297200	73	43	52	11	11	28
Sobic.001G297400	9	3	5	9	4	11
Sobic.001G297500	839	771	860	1107	1097	1057
Sobic.001G297600	366	213	209	103	107	111
Sobic.001G297900	25	37	34	44	63	49
Sobic.001G298300	493	486	451	256	281	285
Sobic.001G298400	50	30	46	36	29	46
Sobic.001G298500	76	66	50	37	48	32
Sobic.001G298600	92	98	93	135	96	95
Sobic.001G298800	15	12	25	24	15	22
Sobic.001G298900	223	240	237	217	209	207
Sobic.001G299100	36	68	67	60	51	63
Sobic.001G299400	123	68	63	35	39	49
Sobic.001G299700	740	840	810	792	807	702
Sobic.001G299900	461	1457	1633	445	412	379
Sobic.001G300201	59	75	89	180	181	209
Sobic.001G300500	12	5	8	5	0	3
Sobic.001G300700	7	7	12	2	5	5
Sobic.001G300800	3	12	12	3	7	3
Sobic.001G301200	126	135	133	159	149	134
Sobic.001G301500	11	0	99	7	3	1
Sobic.001G301600	10	2	33	3	7	3
Sobic.001G301700	168	170	144	179	175	172
Sobic.001G301800	360	254	312	186	148	180
Sobic.001G302100	38	45	47	51	64	74
Sobic.001G302200	149	116	133	129	90	108
Sobic.001G302300	26	22	15	3	1	1
Sobic.001G302400	32	28	45	42	50	62
Sobic.001G302732	17	20	21	46	20	40
Sobic.001G302800	604	645	731	266	222	276
Sobic.001G302900	326	389	317	217	176	185
Sobic.001G303000	44	47	66	109	135	114
Sobic.001G303100	37	31	25	25	29	38
Sobic.001G303200	161	141	116	123	158	138
Sobic.001G303300	8	4	8	6	15	6
Sobic.001G303675	15	22	18	22	23	29
Sobic.001G303750	87	93	111	65	93	69
Sobic.001G303825	0	8	20	0	25	10
Sobic.001G303900	73	61	30	12	17	12
Sobic.001G304000	420	399	468	546	528	570
Sobic.001G304400	866	613	720	389	429	416
Sobic.001G304500	608	356	264	81	73	79
Sobic.001G304700	10	9	16	2	4	4
Sobic.001G305000	187	86	80	42	31	44
Sobic.001G305500	303	271	225	55	63	57
Sobic.001G305600	228	243	258	373	447	384
Sobic.001G305700	59	59	60	73	75	70
Sobic.001G305800	29	55	53	61	48	39
Sobic.001G305900	84	73	78	52	45	37
Sobic.001G306700	18	24	19	35	26	24
Sobic.001G306800	26	31	24	30	28	27
Sobic.001G306900	199	207	166	172	173	150
Sobic.001G307000	12	0	7	2	7	0
Sobic.001G307400	12	19	24	36	30	39
Sobic.001G307600	9	13	15	15	27	19
Sobic.001G307900	82	95	86	56	53	62
Sobic.001G308100	3	5	2	19	21	14
Sobic.001G308200	126	240	359	867	867	840
Sobic.001G308300	24	12	15	3	5	5
Sobic.001G308400	407	535	467	347	331	322
Sobic.001G308500	80	100	85	56	50	62
Sobic.001G308600	43	42	53	48	40	44
Sobic.001G308700	22	16	14	16	14	13
Sobic.001G308800	43	73	83	122	112	140
Sobic.001G309000	12	21	26	58	51	48
Sobic.001G309100	169	164	134	164	119	138
Sobic.001G309200	410	280	257	71	68	71
Sobic.001G309300	90	103	117	125	120	137
Sobic.001G309400	329	289	223	165	140	136
Sobic.001G309500	400	370	350	232	256	234
Sobic.001G309900	487	347	354	51	44	39
Sobic.001G310100	174	191	186	203	233	214
Sobic.001G310500	17	21	14	15	17	8
Sobic.001G310700	496	490	434	380	369	377
Sobic.001G311000	49	43	35	41	30	38
Sobic.001G311100	902	893	852	684	731	687
Sobic.001G311500	393	425	421	395	379	361
Sobic.001G311800	14	17	25	0	2	2
Sobic.001G311866	82	101	84	113	151	108
Sobic.001G312500	111	96	117	94	64	78
Sobic.001G312801	12	15	10	11	6	4
Sobic.001G312900	570	526	596	663	665	666
Sobic.001G313000	203	210	198	114	120	106
Sobic.001G313200	577	369	467	438	406	455
Sobic.001G313301	113	75	58	46	52	28
Sobic.001G313400	52	59	61	61	64	58
Sobic.001G313500	411	441	416	277	307	262
Sobic.001G313700	221	191	185	113	111	99
Sobic.001G313800	34	29	20	0	2	5
Sobic.001G314200	97	123	230	204	271	158
Sobic.001G314300	367	238	313	161	175	147
Sobic.001G314400	40	77	138	143	154	141
Sobic.001G314500	3458	2761	2668	1778	1599	1753
Sobic.001G314700	60	42	55	28	28	11
Sobic.001G314800	12	3	6	0	8	11
Sobic.001G314900	109	110	121	207	169	174
Sobic.001G315100	83	76	54	66	57	56
Sobic.001G315400	192	242	197	161	145	123
Sobic.001G315500	327	277	291	278	240	285
Sobic.001G315700	310	389	382	277	307	240
Sobic.001G315800	246	177	156	171	135	124
Sobic.001G316000	24	39	52	54	51	47
Sobic.001G316100	66	174	240	523	443	589
Sobic.001G316200	161	158	143	76	69	81
Sobic.001G316400	906	858	726	351	306	331
Sobic.001G316700	90	93	89	85	77	69
Sobic.001G317000	9790	5858	5118	4792	4262	4139
Sobic.001G317200	101	22	23	23	25	25
Sobic.001G317300	7	2	6	12	16	13
Sobic.001G317400	9	12	6	7	3	5
Sobic.001G317600	0	0	0	8	5	8
Sobic.001G317700	10	2	2	8	14	10
Sobic.001G318200	22	7	10	13	6	8
Sobic.001G318300	63	58	37	71	63	64
Sobic.001G318500	18	18	4	17	7	15
Sobic.001G318600	14	10	11	28	30	16
Sobic.001G318900	8	8	4	6	3	8
Sobic.001G319000	3	7	2	8	2	0
Sobic.001G319100	55	29	26	23	16	21
Sobic.001G319500	244	151	112	116	95	107
Sobic.001G320200	206	213	191	129	119	123
Sobic.001G320700	371	302	314	328	252	303
Sobic.001G321000	144	152	162	216	227	197
Sobic.001G321200	11	5	6	8	5	5
Sobic.001G321400	17	12	17	30	30	18
Sobic.001G321500	119	98	89	105	95	108
Sobic.001G321900	455	436	393	327	290	314
Sobic.001G322000	355	306	305	209	203	192
Sobic.001G322100	1318	708	547	101	81	67
Sobic.001G322200	59	22	36	14	13	13
Sobic.001G322300	128	130	108	113	115	116
Sobic.001G322400	12	21	2	16	6	6
Sobic.001G322500	40	24	20	9	16	9
Sobic.001G322600	95	132	135	252	256	242
Sobic.001G322700	141	168	213	568	610	512
Sobic.001G322832	7	4	11	0	8	12
Sobic.001G322900	15	16	16	7	7	7
Sobic.001G323000	338	312	292	224	201	181
Sobic.001G323300	88	85	80	58	33	51
Sobic.001G323600	14	6	12	14	13	13
Sobic.001G323701	57	84	118	431	354	465
Sobic.001G323900	5	9	11	8	7	8
Sobic.001G324100	715	463	366	56	47	43
Sobic.001G324400	59	65	49	52	30	47
Sobic.001G324700	12	2	4	12	4	10
Sobic.001G324800	10	28	15	15	22	25
Sobic.001G324900	68	64	57	26	34	27
Sobic.001G325200	172	186	168	148	141	127
Sobic.001G325400	7	1	7	5	5	4
Sobic.001G325700	509	1019	1386	3816	3309	4706
Sobic.001G326100	180	261	255	212	207	210
Sobic.001G326300	62	78	89	113	103	102
Sobic.001G326900	208	265	284	336	328	287
Sobic.001G327500	220	169	119	78	96	84
Sobic.001G327700	45	46	52	38	33	36
Sobic.001G327800	735	842	817	945	1024	983
Sobic.001G328000	134	112	140	85	64	81
Sobic.001G328200	266	359	354	390	430	354
Sobic.001G328500	94	75	84	164	156	177
Sobic.001G329001	71	75	71	46	47	55
Sobic.001G329100	1751	1799	1694	1377	1108	1218
Sobic.001G329300	2114	1685	1775	1179	1410	1107
Sobic.001G329400	119	217	248	864	963	908
Sobic.001G329800	220	130	142	74	58	51
Sobic.001G330000	2652	1968	1723	1071	1007	1046
Sobic.001G330500	13	22	36	44	48	67
Sobic.001G330700	158	110	140	147	131	135
Sobic.001G331100	34	20	19	6	7	2
Sobic.001G331301	22	22	45	45	24	22
Sobic.001G331500	7	22	15	47	60	50
Sobic.001G331600	447	478	481	569	541	459
Sobic.001G331900	164	117	132	82	105	112
Sobic.001G332300	629	631	562	684	479	587
Sobic.001G332500	125	126	139	107	116	107
Sobic.001G332700	25	27	21	25	29	23
Sobic.001G332900	7	17	24	27	29	29
Sobic.001G333000	26	53	69	122	109	108
Sobic.001G333100	468	516	486	414	420	396
Sobic.001G333200	121	152	102	195	170	177
Sobic.001G333400	5	8	11	15	15	10
Sobic.001G333500	181	291	329	602	656	528
Sobic.001G333600	412	305	271	152	140	142
Sobic.001G333800	17	37	32	36	21	34
Sobic.001G333900	24	29	18	28	25	18
Sobic.001G334100	98	149	129	117	141	135
Sobic.001G334150	12	8	6	11	9	8
Sobic.001G334300	1933	1727	1661	2383	2252	2364
Sobic.001G334600	85	101	90	115	112	90
Sobic.001G334700	33	51	45	50	50	52
Sobic.001G334900	70	38	19	6	5	1
Sobic.001G335000	512	450	484	467	423	426
Sobic.001G335100	13	14	10	8	4	5
Sobic.001G335201	29	29	27	26	16	32
Sobic.001G335300	75	92	92	87	97	94
Sobic.001G335400	60	63	67	59	50	65
Sobic.001G335500	79	81	90	73	71	90
Sobic.001G335600	37	43	33	49	45	85
Sobic.001G335900	432	501	456	382	370	372
Sobic.001G336050	58	38	72	33	38	24
Sobic.001G336200	284	182	124	46	28	41
Sobic.001G336500	308	234	266	883	932	761
Sobic.001G336700	50	35	41	6	3	3
Sobic.001G337600	56	64	76	72	167	145
Sobic.001G338400	195	181	172	174	151	140
Sobic.001G338500	12	18	19	19	21	19
Sobic.001G338600	39	20	13	1	0	0
Sobic.001G338700	64	89	96	104	108	141
Sobic.001G338800	26	36	35	31	27	20
Sobic.001G338900	18	7	10	4	4	7
Sobic.001G339000	23	54	55	112	89	122
Sobic.001G339100	397	481	552	701	568	690
Sobic.001G339400	47	29	21	8	1	4
Sobic.001G339500	689	542	436	399	341	418
Sobic.001G339600	558	411	397	435	292	344
Sobic.001G339700	334	269	249	173	197	185
Sobic.001G339801	138	89	206	79	119	157
Sobic.001G340000	267	294	298	215	207	206
Sobic.001G340200	76	78	90	88	72	68
Sobic.001G340300	44	33	47	40	53	47
Sobic.001G340500	367	370	535	648	533	572
Sobic.001G340600	112	158	221	388	365	393
Sobic.001G340700	368	251	270	585	524	511
Sobic.001G341200	14	6	2	6	8	6
Sobic.001G341300	30	44	64	92	62	80
Sobic.001G341500	184	123	129	74	106	138
Sobic.001G341600	29	17	29	10	14	16
Sobic.001G341800	465	512	520	595	563	593
Sobic.001G341900	32	33	41	62	73	72
Sobic.001G342200	593	673	642	725	568	705
Sobic.001G342300	8	8	18	17	10	14
Sobic.001G342400	67	54	29	89	69	41
Sobic.001G342500	31	22	15	13	15	13
Sobic.001G342600	3587	3433	3202	1991	1827	1763
Sobic.001G342900	328	279	315	194	206	215
Sobic.001G343000	984	1180	1032	1171	1120	1160
Sobic.001G343900	284	312	286	380	421	461
Sobic.001G344000	632	422	442	233	214	264
Sobic.001G344400	638	997	1398	2676	3001	2839
Sobic.001G344450	184	114	87	143	152	136
Sobic.001G344500	920	850	693	158	109	80
Sobic.001G344600	27	19	47	0	0	9
Sobic.001G344900	128	97	115	140	194	122
Sobic.001G345100	133	132	124	133	114	103
Sobic.001G345200	22	8	15	0	1	5
Sobic.001G345400	16	3	13	6	17	23
Sobic.001G346000	24	28	20	17	14	18
Sobic.001G346300	135	134	116	107	97	110
Sobic.001G346500	104	121	71	49	49	33
Sobic.001G346600	50	57	67	125	117	169
Sobic.001G346700	188	208	207	166	145	162
Sobic.001G346900	63	65	84	83	78	73
Sobic.001G347100	10	9	12	16	14	11
Sobic.001G347300	563	577	576	341	355	308
Sobic.001G347400	7	7	7	0	2	2
Sobic.001G347500	299	280	260	232	231	207
Sobic.001G347600	135	149	159	120	97	110
Sobic.001G347700	50	60	60	25	39	21
Sobic.001G347800	18	27	40	90	76	77
Sobic.001G347901	528	407	446	584	522	552
Sobic.001G348000	49	58	42	20	20	25
Sobic.001G348100	557	686	787	1858	2164	1749
Sobic.001G348800	24	32	21	8	10	6
Sobic.001G348900	50	39	27	6	11	11
Sobic.001G349000	14	7	11	12	3	5
Sobic.001G349400	111	97	97	82	61	86
Sobic.001G349500	84	62	56	58	47	46
Sobic.001G349650	16	52	86	907	601	75
Sobic.001G349700	16	23	17	27	27	22
Sobic.001G350000	26	44	77	56	56	66
Sobic.001G350400	428	448	409	313	218	245
Sobic.001G350501	248	217	242	318	334	314
Sobic.001G350600	914	614	639	494	474	427
Sobic.001G350700	537	770	827	1355	1289	1418
Sobic.001G350900	615	560	495	246	263	241
Sobic.001G351000	201	150	138	80	91	80
Sobic.001G351100	478	331	287	33	31	37
Sobic.001G351200	82	53	40	13	4	7
Sobic.001G351400	895	425	299	138	80	114
Sobic.001G351500	166	56	50	30	6	25
Sobic.001G351700	716	766	717	472	470	390
Sobic.001G351800	90	94	93	149	141	153
Sobic.001G351900	55	56	52	70	78	69
Sobic.001G352300	29	23	23	17	16	35
Sobic.001G352400	3314	3674	3141	3413	3341	3103
Sobic.001G352500	111	122	161	292	234	269
Sobic.001G352600	243	220	193	91	79	88
Sobic.001G352700	55	30	22	3	5	3
Sobic.001G352800	440	592	565	552	514	489
Sobic.001G352900	215	254	230	248	225	208
Sobic.001G353000	637	505	453	83	99	87
Sobic.001G353200	514	320	325	306	283	290
Sobic.001G353300	14	18	12	4	3	1
Sobic.001G353400	8	6	7	22	7	9
Sobic.001G353501	9	0	6	8	0	3
Sobic.001G353600	188	182	205	224	206	190
Sobic.001G354600	761	881	839	615	635	635
Sobic.001G354700	206	323	234	16	19	16
Sobic.001G355000	596	574	496	298	291	320
Sobic.001G355100	256	262	261	212	215	239
Sobic.001G355200	67	76	66	83	98	83
Sobic.001G355400	88	34	56	93	83	104
Sobic.001G355500	108	105	96	91	104	80
Sobic.001G355600	110	71	84	25	24	32
Sobic.001G355800	137	136	132	86	89	85
Sobic.001G356100	576	619	597	426	410	372
Sobic.001G356200	212	224	211	160	158	147
Sobic.001G356500	250	320	290	206	208	197
Sobic.001G356600	358	399	360	419	362	317
Sobic.001G356800	5	0	5	5	11	22
Sobic.001G357200	160	241	364	833	784	933
Sobic.001G357300	5391	5986	6501	3250	3587	3524
Sobic.001G357500	39	47	52	58	52	72
Sobic.001G357600	0	7	24	5	0	8
Sobic.001G357700	55	52	69	132	134	141
Sobic.001G357800	48	44	66	106	102	117
Sobic.001G357900	17	16	17	10	10	7
Sobic.001G358000	128	131	150	118	130	121
Sobic.001G358200	10	8	27	18	20	21
Sobic.001G358300	200	188	157	49	58	59
Sobic.001G358500	74	84	85	77	84	62
Sobic.001G358600	105	93	92	85	90	82
Sobic.001G358800	84	71	68	48	43	40
Sobic.001G359100	36	30	19	29	22	27
Sobic.001G359200	350	303	274	267	248	216
Sobic.001G359400	320	484	463	793	763	754
Sobic.001G359500	358	437	454	741	662	767
Sobic.001G359700	43	12	32	4	7	4
Sobic.001G359800	57	50	39	31	37	28
Sobic.001G359900	14	10	11	12	7	10
Sobic.001G360000	331	362	337	375	270	352
Sobic.001G360200	615	694	622	484	546	428
Sobic.001G360300	0	17	11	1	3	1
Sobic.001G360600	289	332	392	392	398	343
Sobic.001G360700	484	294	246	69	53	40
Sobic.001G360800	104	48	41	11	9	9
Sobic.001G360900	871	1162	1134	1021	960	1013
Sobic.001G361000	7	3	5	8	12	6
Sobic.001G361200	85	97	96	90	76	89
Sobic.001G361300	372	372	314	215	215	242
Sobic.001G361600	465	404	385	480	419	402
Sobic.001G361700	252	180	156	96	73	137
Sobic.001G361800	75	94	62	10	6	8
Sobic.001G361900	14	49	61	60	40	34
Sobic.001G362001	142	227	263	420	352	390
Sobic.001G362200	216	200	205	188	210	199
Sobic.001G362300	60	60	45	42	37	52
Sobic.001G362400	20	19	18	6	9	10
Sobic.001G362500	3	4	4	32	40	25
Sobic.001G362601	11	20	34	68	60	54
Sobic.001G362800	3	7	9	8	5	11
Sobic.001G363000	34	22	27	18	11	18
Sobic.001G363100	235	579	974	3761	2143	3660
Sobic.001G363200	8	15	15	14	19	21
Sobic.001G363300	10	14	17	26	26	28
Sobic.001G363500	416	468	411	316	292	306
Sobic.001G364100	165	504	756	1896	1895	2132
Sobic.001G364500	2629	2325	2052	1246	1060	1180
Sobic.001G364600	979	927	894	662	621	712
Sobic.001G364800	432	519	498	281	240	234
Sobic.001G365000	31	4	11	4	0	4
Sobic.001G365100	2	4	1	20	32	35
Sobic.001G365200	1143	1061	991	554	478	516
Sobic.001G365600	322	306	263	132	128	129
Sobic.001G365700	3	3	7	4	11	6
Sobic.001G365800	1186	1179	1125	714	583	622
Sobic.001G365900	512	563	487	409	417	374
Sobic.001G366100	81	52	39	15	8	14
Sobic.001G366200	23	12	12	2	0	6
Sobic.001G366300	32	48	58	89	71	99
Sobic.001G366500	8	12	9	6	14	2
Sobic.001G366600	89	64	55	18	21	29
Sobic.001G366700	59	51	42	10	9	9
Sobic.001G366800	138	159	162	139	157	129
Sobic.001G367000	83	70	73	66	72	94
Sobic.001G367100	343	364	314	236	220	236
Sobic.001G367700	182	234	221	204	189	267
Sobic.001G367800	372	373	385	269	286	307
Sobic.001G368100	135	151	163	144	125	123
Sobic.001G368300	50	59	69	103	87	97
Sobic.001G368400	16	14	11	7	18	21
Sobic.001G368500	174	347	664	1537	1651	1615
[truncated: 14,605 more rows]

## Sheet: DE
	sampleA	sampleB	baseMeanA	baseMeanB	baseMean	log2FoldChange	lfcSE	stat	pvalue	padj
Sobic.006G119200	BS	WL	4563.43	1038.41	2800.92	2.1359	0.0998034	21.401	1.30708e-101	2.17001e-97
Sobic.008G133700	BS	WL	5044.67	667.04	2855.85	2.91901	0.155094	18.8209	5.0898e-79	4.22505e-75
Sobic.006G177500	BS	WL	770.239	85.5789	427.909	3.17042	0.179564	17.6562	9.12007e-70	5.04705e-66
Sobic.009G200200	BS	WL	3033.33	415.214	1724.27	2.86921	0.168534	17.0245	5.40357e-65	2.24275e-61
Sobic.003G051600	BS	WL	11042.4	1761.82	6402.1	2.64795	0.155777	16.9983	8.45428e-65	2.80716e-61
Sobic.004G162200	BS	WL	538.893	65.2304	302.062	3.04835	0.196915	15.4806	4.69345e-54	1.29868e-50
Sobic.010G170000	BS	WL	727.64	147.344	437.492	2.30411	0.151206	15.2382	1.97171e-52	4.67634e-49
Sobic.004G354200	BS	WL	1258.52	242.965	750.745	2.37251	0.156136	15.1951	3.81091e-52	7.9086e-49
Sobic.010G066200	BS	WL	663.028	92.2923	377.66	2.84451	0.188646	15.0786	2.23957e-51	4.13126e-48
Sobic.009G178000	BS	WL	563.161	102.022	332.592	2.46457	0.173665	14.1915	1.03359e-45	1.71596e-42
Sobic.004G107500	BS	WL	2202.42	483.926	1343.17	2.18623	0.154425	14.1572	1.68491e-45	2.54298e-42
Sobic.003G241000	BS	WL	490.638	88.9408	289.789	2.4649	0.178503	13.8087	2.25879e-43	3.12503e-40
Sobic.005G103300	BS	WL	439.725	3.22084	221.473	7.08729	0.517039	13.7074	9.16283e-43	1.17016e-39
Sobic.009G108700	BS	WL	3087.66	965.333	2026.49	1.67755	0.122777	13.6634	1.67843e-42	1.99037e-39
Sobic.008G157600	BS	WL	12.8963	296.679	154.788	-4.52867	0.331591	-13.6574	1.82436e-42	2.0192e-39
Sobic.009G242800	BS	WL	379.767	50.9406	215.354	2.89711	0.212837	13.6118	3.40647e-42	3.47063e-39
Sobic.003G036000	BS	WL	1388.55	438.205	913.38	1.66377	0.122258	13.6087	3.55383e-42	3.47063e-39
Sobic.001G027300	BS	WL	1103.54	149.653	626.597	2.88213	0.212947	13.5345	9.78473e-42	9.02478e-39
Sobic.008G089500	BS	WL	1127.39	219.527	673.46	2.36099	0.174909	13.4985	1.59693e-41	1.39538e-38
Sobic.010G250900	BS	WL	848.392	138.794	493.593	2.6121	0.19442	13.4353	3.75449e-41	3.1166e-38
Sobic.001G488700	BS	WL	3786.41	472.703	2129.56	3.0018	0.225476	13.3132	1.94031e-40	1.53396e-37
Sobic.010G220600	BS	WL	1349.13	203.996	776.563	2.72534	0.204765	13.3096	2.0353e-40	1.53592e-37
Sobic.009G212700	BS	WL	417.658	43.0047	230.331	3.27812	0.248742	13.1788	1.16185e-39	8.38654e-37
Sobic.002G065000	BS	WL	4062.36	1077.96	2570.16	1.914	0.145311	13.1717	1.27633e-39	8.82901e-37
Sobic.003G235000	BS	WL	641.781	173.52	407.651	1.88692	0.143946	13.1085	2.94287e-39	1.9543e-36
Sobic.008G157500	BS	WL	14.7689	523.631	269.2	-5.15269	0.393987	-13.0783	4.37902e-39	2.79489e-36
Sobic.006G277200	BS	WL	923.006	197.528	560.267	2.22412	0.170098	13.0755	4.54536e-39	2.79489e-36
Sobic.006G131800	BS	WL	1062.59	3743.29	2402.94	-1.81686	0.139164	-13.0556	5.90633e-39	3.50203e-36
Sobic.007G101800	BS	WL	855.949	225.503	540.726	1.92415	0.147635	13.0331	7.92963e-39	4.48709e-36
Sobic.008G113600	BS	WL	1314.6	334.671	824.634	1.97422	0.151497	13.0314	8.10822e-39	4.48709e-36
Sobic.002G075800	BS	WL	140.183	1118.45	629.317	-2.99657	0.23012	-13.0218	9.19989e-39	4.92699e-36
Sobic.007G020600	BS	WL	463.492	103.126	283.309	2.1682	0.166606	13.014	1.01904e-38	5.19963e-36
Sobic.001G481400	BS	WL	429.936	45.1251	237.531	3.25013	0.249762	13.0129	1.03354e-38	5.19963e-36
Sobic.003G397500	BS	WL	76035.5	12789.5	44412.5	2.57172	0.199113	12.9159	3.66321e-38	1.78873e-35
Sobic.010G131200	BS	WL	747.385	60.6054	403.995	3.62349	0.281622	12.8665	6.9456e-38	3.2946e-35
Sobic.001G065800	BS	WL	239.714	1393.25	816.48	-2.53916	0.198144	-12.8147	1.35646e-37	6.25552e-35
Sobic.009G016633	BS	WL	3317.1	408.916	1863.01	3.01998	0.236375	12.7762	2.22646e-37	9.99021e-35
Sobic.002G310900	BS	WL	276.558	1414.1	845.33	-2.35453	0.184673	-12.7497	3.12877e-37	1.36694e-34
Sobic.009G085100	BS	WL	3501.97	1397.09	2449.53	1.32567	0.104195	12.723	4.40746e-37	1.87622e-34
Sobic.009G016600	BS	WL	5471.66	684.352	3078	2.99919	0.236056	12.7054	5.51666e-37	2.28969e-34
Sobic.001G432800	BS	WL	1694.57	283.974	989.272	2.57674	0.203155	12.6836	7.29128e-37	2.95243e-34
Sobic.005G149600	BS	WL	20.5082	227.64	124.074	-3.47455	0.276617	-12.5608	3.46612e-36	1.37011e-33
Sobic.009G130900	BS	WL	1543.79	262.926	903.356	2.55396	0.203761	12.5341	4.85746e-36	1.87543e-33
Sobic.004G159733	BS	WL	599.861	99.4734	349.667	2.59203	0.207438	12.4954	7.90704e-36	2.98347e-33
Sobic.003G281400	BS	WL	389.737	58.0697	223.903	2.74526	0.224104	12.25	1.68075e-34	6.0733e-32
Sobic.010G022600	BS	WL	762.829	83.7147	423.272	3.18783	0.260234	12.2499	1.68276e-34	6.0733e-32
Sobic.001G527800	BS	WL	1404.86	386.535	895.699	1.86195	0.152175	12.2356	2.00546e-34	7.08395e-32
Sobic.007G133000	BS	WL	591.297	118.289	354.793	2.32176	0.190167	12.209	2.7823e-34	9.62327e-32
Sobic.004G358400	BS	WL	1839.28	506.235	1172.76	1.86127	0.152667	12.1917	3.44161e-34	1.16607e-31
Sobic.002G026300	BS	WL	769.914	215.868	492.891	1.83443	0.150519	12.1873	3.63191e-34	1.20594e-31
Sobic.010G227800	BS	WL	1484.36	341.416	912.89	2.12031	0.174167	12.174	4.27543e-34	1.39178e-31
Sobic.006G231332	BS	WL	588.87	26.8372	307.854	4.4601	0.367317	12.1424	6.2982e-34	2.01082e-31
Sobic.001G237300	BS	WL	1410.03	374.231	892.132	1.91366	0.158813	12.0498	1.94521e-33	6.09328e-31
Sobic.006G244000	BS	WL	722.115	249.613	485.864	1.53221	0.127429	12.024	2.65847e-33	8.17333e-31
Sobic.004G104700	BS	WL	1360.14	347.853	853.998	1.96748	0.163923	12.0024	3.44953e-33	1.04126e-30
Sobic.001G309900	BS	WL	362.361	48.0836	205.222	2.91301	0.242741	12.0005	3.53243e-33	1.04724e-30
Sobic.009G244900	BS	WL	414.721	62.2539	238.487	2.73677	0.22948	11.9259	8.66961e-33	2.52514e-30
Sobic.007G131000	BS	WL	334.694	46.3541	190.524	2.85223	0.240066	11.881	1.48583e-32	4.25305e-30
Sobic.003G129600	BS	WL	858.976	196.163	527.57	2.13	0.180535	11.7983	3.9839e-32	1.12103e-29
Sobic.001G084700	BS	WL	380.719	1622.27	1001.49	-2.0915	0.17764	-11.7738	5.32486e-32	1.47339e-29
Sobic.001G090600	BS	WL	297.947	39.9341	168.94	2.90031	0.247151	11.735	8.43589e-32	2.29594e-29
Sobic.003G267700	BS	WL	4499.09	1105.75	2802.42	2.02471	0.172943	11.7074	1.1686e-31	3.1292e-29
Sobic.004G107800	BS	WL	205.174	30.9437	118.059	2.73031	0.233426	11.6966	1.32594e-31	3.49417e-29
Sobic.003G418766	BS	WL	379.633	85.8353	232.734	2.14469	0.183475	11.6893	1.44594e-31	3.75086e-29
Sobic.001G097600	BS	WL	464.758	70.6142	267.686	2.71733	0.232863	11.6692	1.83053e-31	4.67546e-29
Sobic.006G011300	BS	WL	339.765	1172.13	755.947	-1.7868	0.15396	-11.6055	3.86205e-31	9.71482e-29
Sobic.006G061300	BS	WL	302.988	33.3144	168.151	3.18307	0.274763	11.5848	4.9203e-31	1.21921e-28
Sobic.010G013800	BS	WL	284.718	60.3313	172.525	2.23819	0.19324	11.5824	5.05962e-31	1.23529e-28
Sobic.007G189100	BS	WL	419.252	107.367	263.309	1.96496	0.170593	11.5184	1.06545e-30	2.56356e-28
Sobic.003G378000	BS	WL	531.661	1320.22	925.941	-1.31225	0.114077	-11.5032	1.27042e-30	3.01306e-28
Sobic.008G094400	BS	WL	12133.8	1870.32	7002.07	2.69769	0.23471	11.4937	1.41851e-30	3.31692e-28
Sobic.007G046100	BS	WL	477.56	68.5757	273.068	2.79963	0.243893	11.4789	1.68321e-30	3.88121e-28
Sobic.004G221000	BS	WL	482.899	45.8954	264.397	3.39441	0.295924	11.4705	1.85478e-30	4.21822e-28
Sobic.006G261600	BS	WL	447.09	119.49	283.29	1.90437	0.166614	11.4298	2.96724e-30	6.65705e-28
Sobic.008G064500	BS	WL	61.1483	294.083	177.616	-2.26615	0.198388	-11.4228	3.21655e-30	7.12017e-28
Sobic.003G313900	BS	WL	1367.87	239.19	803.53	2.51592	0.220279	11.4215	3.26612e-30	7.13476e-28
Sobic.003G101000	BS	WL	334.066	44.9362	189.501	2.89457	0.253816	11.4042	3.98316e-30	8.5881e-28
Sobic.002G420900	BS	WL	20853.8	2952.8	11903.3	2.82017	0.247439	11.3974	4.30772e-30	9.16882e-28
Sobic.004G095500	BS	WL	960.378	407.313	683.845	1.23721	0.108603	11.392	4.58383e-30	9.633e-28
Sobic.003G360800	BS	WL	494.22	2457.11	1475.66	-2.31393	0.203713	-11.3588	6.70806e-30	1.39209e-27
Sobic.010G187500	BS	WL	1032.24	277.669	654.956	1.89432	0.166849	11.3535	7.12405e-30	1.46017e-27
Sobic.001G386200	BS	WL	622.759	2724.3	1673.53	-2.12931	0.18769	-11.3448	7.87202e-30	1.5938e-27
Sobic.001G433200	BS	WL	630.42	197.337	413.879	1.67586	0.147738	11.3435	7.98935e-30	1.59806e-27
Sobic.008G049200	BS	WL	61607.6	25142.6	43375.1	1.29298	0.114061	11.3358	8.71908e-30	1.72326e-27
Sobic.001G354700	BS	WL	233.065	18.3596	125.712	3.66748	0.3244	11.3054	1.23322e-29	2.4087e-27
Sobic.010G220700	BS	WL	334.203	55.1277	194.666	2.60163	0.23037	11.2933	1.41659e-29	2.73469e-27
Sobic.002G284600	BS	WL	189.824	15.716	102.77	3.58871	0.317824	11.2915	1.44522e-29	2.75787e-27
Sobic.003G303300	BS	WL	8643.34	2154.67	5399.01	2.00416	0.177887	11.2665	1.92091e-29	3.62397e-27
Sobic.003G163700	BS	WL	7248.56	1517.49	4383.03	2.25605	0.200288	11.264	1.976e-29	3.68602e-27
Sobic.001G351100	BS	WL	333.935	36.3186	185.127	3.20132	0.285664	11.2066	3.78517e-29	6.98238e-27
Sobic.004G222800	BS	WL	554.932	146.156	350.544	1.92568	0.172723	11.1489	7.24693e-29	1.32213e-26
Sobic.010G205500	BS	WL	2151.57	4848.11	3499.84	-1.17209	0.105146	-11.1472	7.38623e-29	1.33289e-26
Sobic.003G258800	BS	WL	775.201	263.054	519.127	1.55929	0.140026	11.1357	8.4078e-29	1.50093e-26
Sobic.001G021000	BS	WL	1593.52	427.397	1010.46	1.8988	0.170663	11.126	9.36999e-29	1.64992e-26
Sobic.001G353000	BS	WL	486.387	96.8556	291.621	2.32917	0.209357	11.1254	9.44119e-29	1.64992e-26
Sobic.001G336500	BS	WL	246.7	926.111	586.405	-1.90832	0.17167	-11.1162	1.04639e-28	1.8096e-26
Sobic.003G437800	BS	WL	64851.6	10401.3	37626.4	2.64038	0.237946	11.0965	1.30384e-28	2.23158e-26
Sobic.007G136100	BS	WL	3478.28	1276.48	2377.38	1.44621	0.130462	11.0853	1.47852e-28	2.50474e-26
Sobic.003G346500	BS	WL	567.113	179.509	373.311	1.65921	0.149966	11.0639	1.87856e-28	3.15029e-26
Sobic.001G112900	BS	WL	351.671	1699.3	1025.48	-2.27289	0.20595	-11.0361	2.55764e-28	4.24619e-26
Sobic.009G163800	BS	WL	3262.93	5987.17	4625.05	-0.875722	0.0793592	-11.0349	2.59314e-28	4.2625e-26
Sobic.008G178500	BS	WL	210.216	31.9639	121.09	2.71702	0.246421	11.0259	2.86567e-28	4.6643e-26
Sobic.001G198700	BS	WL	16.2208	275.675	145.948	-4.08828	0.371747	-10.9975	3.9302e-28	6.33488e-26
Sobic.001G425100	BS	WL	472.067	74.1108	273.089	2.67185	0.243244	10.9842	4.55032e-28	7.26389e-26
Sobic.003G050000	BS	WL	142.629	724.843	433.736	-2.34586	0.214076	-10.9581	6.07752e-28	9.57385e-26
Sobic.010G165500	BS	WL	413.675	76.4111	245.043	2.43597	0.22231	10.9576	6.11269e-28	9.57385e-26
Sobic.009G190700	BS	WL	2351.2	460.805	1406	2.35123	0.214861	10.943	7.17909e-28	1.1139e-25
Sobic.002G114900	BS	WL	737.791	274.479	506.135	1.4264	0.130374	10.9409	7.34879e-28	1.12967e-25
Sobic.001G132400	BS	WL	1511.56	528.016	1019.79	1.51734	0.138921	10.9224	9.0112e-28	1.37251e-25
Sobic.003G140100	BS	WL	301.348	40.2517	170.8	2.90458	0.265963	10.921	9.14732e-28	1.37513e-25
Sobic.006G158600	BS	WL	259.091	31.6922	145.392	3.03294	0.277728	10.9205	9.19405e-28	1.37513e-25
Sobic.009G248300	BS	WL	283.612	29.5594	156.586	3.26444	0.298987	10.9183	9.42009e-28	1.39636e-25
Sobic.005G050200	BS	WL	11423.2	4377.95	7900.57	1.38369	0.126979	10.897	1.19124e-27	1.75017e-25
Sobic.001G038300	BS	WL	262.504	30.0876	146.296	3.12303	0.286725	10.8921	1.25736e-27	1.83111e-25
Sobic.001G454900	BS	WL	616.408	103.015	359.711	2.58075	0.236973	10.8905	1.27972e-27	1.84748e-25
Sobic.003G267100	BS	WL	693.281	100.222	396.751	2.78909	0.256256	10.884	1.37384e-27	1.96625e-25
Sobic.002G160300	BS	WL	482.448	119.642	301.045	2.01171	0.184889	10.8806	1.42575e-27	2.02311e-25
Sobic.010G115300	BS	WL	573.684	86.975	330.329	2.72173	0.25063	10.8596	1.79611e-27	2.52704e-25
Sobic.004G079900	BS	WL	438.705	93.4723	266.089	2.23101	0.205616	10.8504	1.98625e-27	2.77107e-25
Sobic.007G062500	BS	WL	649.708	1602.55	1126.13	-1.30255	0.120179	-10.8384	2.26428e-27	3.13263e-25
Sobic.001G270301	BS	WL	165.903	17.2379	91.5705	3.2663	0.301493	10.8337	2.38231e-27	3.26868e-25
Sobic.010G099800	BS	WL	372.508	103.828	238.168	1.84293	0.170148	10.8313	2.44579e-27	3.32828e-25
Sobic.003G397600	BS	WL	8895.71	2037.49	5466.6	2.12629	0.196388	10.827	2.56457e-27	3.46154e-25
Sobic.001G445900	BS	WL	277.116	42.7481	159.932	2.69653	0.24912	10.8242	2.64383e-27	3.53974e-25
Sobic.006G143100	BS	WL	1010.47	2565.46	1787.96	-1.34408	0.124435	-10.8015	3.3881e-27	4.49994e-25
Sobic.004G155300	BS	WL	6320.61	1234.42	3777.52	2.35625	0.218638	10.777	4.42222e-27	5.8268e-25
Sobic.009G084500	BS	WL	555.288	93.8419	324.565	2.56523	0.238288	10.7653	5.02148e-27	6.5643e-25
Sobic.001G386700	BS	WL	645.023	115.993	380.508	2.47518	0.229953	10.7639	5.09815e-27	6.61246e-25
Sobic.006G002900	BS	WL	383.518	88.24	235.879	2.11892	0.196891	10.7619	5.20872e-27	6.7035e-25
Sobic.004G303200	BS	WL	572.104	1683.29	1127.7	-1.55705	0.144911	-10.7449	6.26144e-27	7.99634e-25
Sobic.002G380700	BS	WL	345.94	62.7054	204.322	2.46238	0.229281	10.7396	6.63552e-27	8.40938e-25
Sobic.003G445900	BS	WL	332.604	36.2515	184.428	3.19721	0.298305	10.7179	8.38749e-27	1.05492e-24
Sobic.007G135800	BS	WL	695.555	3486.11	2090.83	-2.3255	0.217302	-10.7017	9.99223e-27	1.2473e-24
Sobic.003G296400	BS	WL	388.776	59.0353	223.906	2.7173	0.254017	10.6973	1.04796e-26	1.29837e-24
Sobic.003G278500	BS	WL	1258.48	527.168	892.826	1.25555	0.117384	10.6961	1.06107e-26	1.30488e-24
Sobic.001G470800	BS	WL	1440.93	398.84	919.885	1.85331	0.173485	10.6829	1.22443e-26	1.49471e-24
Sobic.003G039700	BS	WL	137.63	547.837	342.734	-1.99349	0.186783	-10.6728	1.3649e-26	1.65402e-24
Sobic.003G108600	BS	WL	353.77	1069.9	711.837	-1.59691	0.149715	-10.6663	1.46268e-26	1.75967e-24
Sobic.006G168300	BS	WL	279.212	815.645	547.429	-1.54705	0.145153	-10.658	1.59947e-26	1.91039e-24
Sobic.004G071200	BS	WL	27.8958	212.641	120.268	-2.93295	0.275294	-10.6539	1.67253e-26	1.98338e-24
Sobic.004G208400	BS	WL	940.373	2064.94	1502.66	-1.1348	0.106648	-10.6406	1.92954e-26	2.27193e-24
Sobic.003G433750	BS	WL	623.05	225.414	424.232	1.46631	0.137858	10.6363	2.01953e-26	2.36114e-24
Sobic.001G516000	BS	WL	4306.33	724.039	2515.18	2.5724	0.24192	10.6333	2.08674e-26	2.42266e-24
Sobic.006G256200	BS	WL	268.472	33.7544	151.113	2.9912	0.281456	10.6276	2.21768e-26	2.5568e-24
Sobic.001G475800	BS	WL	219.217	30.8271	125.022	2.82842	0.266455	10.615	2.53813e-26	2.90607e-24
Sobic.006G123500	BS	WL	1454.09	8118.85	4786.47	-2.48123	0.234145	-10.597	3.07733e-26	3.4993e-24
Sobic.002G333300	BS	WL	210.314	27.2978	118.806	2.94558	0.278404	10.5802	3.68065e-26	4.15688e-24
Sobic.009G207300	BS	WL	863.949	250.81	557.379	1.78513	0.169093	10.5571	4.7115e-26	5.28515e-24
Sobic.004G157100	BS	WL	213.794	23.2763	118.535	3.19676	0.303757	10.5241	6.69019e-26	7.4544e-24
Sobic.010G092700	BS	WL	462.522	82.3215	272.422	2.49049	0.236821	10.5163	7.26518e-26	8.0411e-24
Sobic.006G162000	BS	WL	206.535	30.4237	118.479	2.76016	0.262515	10.5143	7.42273e-26	8.16107e-24
Sobic.002G134001	BS	WL	1852.12	475.176	1163.65	1.96262	0.186686	10.513	7.52811e-26	8.22248e-24
Sobic.004G314700	BS	WL	780.905	292.007	536.456	1.41905	0.135013	10.5104	7.73459e-26	8.39278e-24
Sobic.006G239300	BS	WL	453.031	141.166	297.099	1.68335	0.160172	10.5097	7.79635e-26	8.40487e-24
Sobic.004G176800	BS	WL	443.824	123.159	283.492	1.84912	0.1761	10.5004	8.60346e-26	9.21513e-24
Sobic.001G488200	BS	WL	667.54	201.153	434.347	1.7305	0.165266	10.471	1.17415e-25	1.24956e-23
Sobic.006G147600	BS	WL	418.21	142.32	280.265	1.55523	0.14854	10.4701	1.18493e-25	1.253e-23
Sobic.004G265800	BS	WL	860.922	274.85	567.886	1.64764	0.157454	10.4643	1.26026e-25	1.32423e-23
Sobic.006G262100	BS	WL	292.429	54.6878	173.558	2.41971	0.231363	10.4585	1.33959e-25	1.39873e-23
Sobic.003G365000	BS	WL	101.138	342.164	221.651	-1.75831	0.16826	-10.4499	1.46611e-25	1.52127e-23
Sobic.001G483900	BS	WL	49.9357	323.726	186.831	-2.69785	0.258599	-10.4326	1.76072e-25	1.81562e-23
Sobic.006G173700	BS	WL	743.041	135.524	439.282	2.45508	0.235501	10.4249	1.90798e-25	1.95533e-23
Sobic.006G211701	BS	WL	359.042	3166.77	1762.91	-3.14104	0.301667	-10.4123	2.1794e-25	2.21978e-23
Sobic.003G290000	BS	WL	798.713	312.05	555.382	1.35571	0.130391	10.3972	2.55248e-25	2.58392e-23
Sobic.005G101300	BS	WL	132.245	539.572	335.909	-2.02926	0.195548	-10.3773	3.14512e-25	3.16456e-23
Sobic.005G063000	BS	WL	157.071	479.823	318.447	-1.6113	0.155364	-10.3711	3.3548e-25	3.3552e-23
Sobic.010G182700	BS	WL	893.726	117.292	505.509	2.93004	0.282539	10.3704	3.38112e-25	3.36128e-23
Sobic.008G094300	BS	WL	2319.91	359.129	1339.52	2.69164	0.259725	10.3634	3.63766e-25	3.59479e-23
Sobic.001G324100	BS	WL	470.043	52.3801	261.212	3.1652	0.305487	10.3612	3.72454e-25	3.65887e-23
Sobic.004G060900	BS	WL	191.287	34.812	113.049	2.4572	0.237234	10.3577	3.86032e-25	3.76994e-23
Sobic.001G282700	BS	WL	412.219	94.1783	253.199	2.13025	0.205828	10.3497	4.19874e-25	4.07646e-23
Sobic.002G388400	BS	WL	2102.11	321.536	1211.82	2.7091	0.261783	10.3487	4.24389e-25	4.09634e-23
Sobic.002G368000	BS	WL	147.075	456.957	302.016	-1.63594	0.158117	-10.3464	4.34688e-25	4.16061e-23
Sobic.003G235500	BS	WL	7889.72	1352.4	4621.06	2.54436	0.245926	10.3461	4.36059e-25	4.16061e-23
Sobic.006G078500	BS	WL	5313.47	10685.3	7999.37	-1.00787	0.0975134	-10.3357	4.85777e-25	4.6085e-23
Sobic.002G076400	BS	WL	462.181	123.64	292.91	1.90251	0.184307	10.3225	5.57385e-25	5.25779e-23
Sobic.001G498000	BS	WL	259.128	42.7479	150.938	2.59971	0.252204	10.308	6.4841e-25	6.08187e-23
Sobic.001G451500	BS	WL	792.635	115.33	453.983	2.78092	0.269951	10.3016	6.93152e-25	6.46501e-23
Sobic.010G047700	BS	WL	436.206	1917.14	1176.67	-2.13608	0.207633	-10.2877	8.00266e-25	7.42236e-23
Sobic.004G031100	BS	WL	1588.31	143.113	865.713	3.47206	0.337742	10.2802	8.65369e-25	7.98159e-23
Sobic.004G096100	BS	WL	1392.45	321.994	857.221	2.11259	0.205811	10.2647	1.01624e-24	9.3213e-23
Sobic.001G056300	BS	WL	532.82	132.8	332.81	2.00404	0.195264	10.2632	1.03214e-24	9.41519e-23
Sobic.010G019900	BS	WL	419.539	1965.2	1192.37	-2.22803	0.217257	-10.2553	1.12072e-24	1.01537e-22
Sobic.001G087700	BS	WL	1423.22	243.642	833.433	2.54637	0.248308	10.2549	1.12534e-24	1.01537e-22
Sobic.001G252300	BS	WL	536.897	84.5457	310.721	2.66732	0.260195	10.2513	1.1681e-24	1.04826e-22
Sobic.006G191500	BS	WL	284.739	1434.52	859.628	-2.33313	0.227804	-10.2418	1.28756e-24	1.14925e-22
Sobic.006G174300	BS	WL	23.6302	249.662	136.646	-3.40378	0.333844	-10.1957	2.0718e-24	1.83936e-22
Sobic.007G145000	BS	WL	1270.74	259.143	764.939	2.29415	0.225319	10.1818	2.39123e-24	2.11166e-22
Sobic.004G055700	BS	WL	630.332	108.155	369.243	2.54308	0.249825	10.1794	2.44981e-24	2.15194e-22
Sobic.004G267000	BS	WL	600.16	87.2512	343.706	2.78317	0.273492	10.1764	2.52736e-24	2.20838e-22
Sobic.006G228300	BS	WL	355.254	55.3226	205.288	2.68292	0.26374	10.1726	2.6275e-24	2.28386e-22
Sobic.003G087900	BS	WL	303.832	72.4994	188.166	2.06666	0.203442	10.1585	3.0384e-24	2.62727e-22
Sobic.007G194000	BS	WL	271.932	39.9943	155.963	2.76167	0.271933	10.1557	3.12546e-24	2.68854e-22
Sobic.003G075000	BS	WL	210.32	660.725	435.523	-1.65119	0.162906	-10.1359	3.82961e-24	3.27728e-22
Sobic.007G186200	BS	WL	345.398	115.431	230.415	1.58162	0.156412	10.1119	4.89107e-24	4.16418e-22
Sobic.010G251700	BS	WL	192.544	36.3492	114.447	2.40653	0.238274	10.0999	5.5323e-24	4.68608e-22
Sobic.004G231501	BS	WL	24.8279	295.092	159.96	-3.57281	0.353833	-10.0975	5.66874e-24	4.77553e-22
Sobic.005G012200	BS	WL	299.856	729.847	514.851	-1.28363	0.127129	-10.097	5.69543e-24	4.77553e-22
Sobic.003G297900	BS	WL	4432.64	2106.45	3269.55	1.07341	0.106325	10.0955	5.78344e-24	4.82496e-22
Sobic.003G363600	BS	WL	403.962	75.8184	239.89	2.41369	0.23933	10.0852	6.42233e-24	5.33118e-22
Sobic.010G150100	BS	WL	420.229	918.236	669.232	-1.12782	0.111846	-10.0837	6.52294e-24	5.38775e-22
Sobic.003G107400	BS	WL	134.699	609.186	371.943	-2.17759	0.216212	-10.0715	7.38341e-24	6.06828e-22
Sobic.003G302800	BS	WL	506.969	1575.41	1041.19	-1.63593	0.162823	-10.0473	9.44185e-24	7.72185e-22
Sobic.002G073700	BS	WL	269.448	47.0078	158.228	2.5184	0.251051	10.0314	1.10919e-23	9.02689e-22
Sobic.004G329800	BS	WL	529.28	81.2546	305.267	2.70379	0.269615	10.0284	1.14392e-23	9.26408e-22
Sobic.002G194700	BS	WL	123.495	368.414	245.955	-1.57756	0.157522	-10.0148	1.31218e-23	1.05751e-21
Sobic.003G374200	BS	WL	276.122	69.2847	172.703	1.9942	0.199165	10.0128	1.3393e-23	1.07416e-21
Sobic.006G195800	BS	WL	693.009	1644.27	1168.64	-1.24653	0.124519	-10.0108	1.3663e-23	1.09054e-21
Sobic.002G348000	BS	WL	285.801	734.715	510.258	-1.36241	0.136211	-10.0022	1.49056e-23	1.18403e-21
Sobic.001G200500	BS	WL	379.19	103.306	241.248	1.87685	0.187763	9.99582	1.58959e-23	1.25668e-21
Sobic.003G257100	BS	WL	998.035	331.18	664.607	1.59192	0.159286	9.99412	1.61714e-23	1.27241e-21
Sobic.003G129300	BS	WL	396.741	124.07	260.406	1.67753	0.16819	9.97407	1.97956e-23	1.55022e-21
Sobic.005G224800	BS	WL	1053.29	206.86	630.075	2.34782	0.235413	9.97319	1.99708e-23	1.55659e-21
Sobic.010G237000	BS	WL	11564.4	4430.6	7997.49	1.38414	0.138913	9.96407	2.18922e-23	1.69838e-21
Sobic.008G025700	BS	WL	657.02	1811.51	1234.26	-1.46324	0.146997	-9.9542	2.41761e-23	1.86684e-21
Sobic.001G344500	BS	WL	751.203	124.103	437.653	2.59659	0.261734	9.92072	3.38317e-23	2.60034e-21
Sobic.009G029600	BS	WL	2800.03	1231.35	2015.69	1.18532	0.119496	9.91935	3.42968e-23	2.62394e-21
Sobic.004G058700	BS	WL	543.743	102.511	323.127	2.40758	0.242788	9.91638	3.53322e-23	2.69076e-21
Sobic.003G007700	BS	WL	528.923	121.351	325.137	2.12465	0.214321	9.91341	3.64023e-23	2.7596e-21
Sobic.001G516600	BS	WL	856.406	218.379	537.393	1.97145	0.199181	9.89775	4.2576e-23	3.21294e-21
Sobic.001G517600	BS	WL	1819.59	3429.44	2624.51	-0.914316	0.092392	-9.89605	4.3303e-23	3.25302e-21
Sobic.005G149700	BS	WL	113.034	604.825	358.93	-2.42043	0.244873	-9.88445	4.86251e-23	3.63637e-21
Sobic.006G280050	BS	WL	511.613	1630.28	1070.95	-1.67218	0.16934	-9.87471	5.35878e-23	3.98274e-21
Sobic.006G233500	BS	WL	934.762	147.532	541.147	2.66343	0.26973	9.87443	5.37365e-23	3.98274e-21
Sobic.001G520900	BS	WL	449.852	150.894	300.373	1.5759	0.159768	9.86363	5.98436e-23	4.41566e-21
Sobic.006G276700	BS	WL	2384.36	1041.48	1712.92	1.19497	0.121163	9.8625	6.05261e-23	4.44626e-21
Sobic.003G320600	BS	WL	1116.56	192.534	654.547	2.53616	0.257802	9.83765	7.75005e-23	5.66812e-21
Sobic.010G054900	BS	WL	394.678	102.214	248.446	1.94831	0.198425	9.81885	9.34024e-23	6.80117e-21
Sobic.007G052700	BS	WL	6142.28	1508.46	3825.37	2.02569	0.20644	9.81247	9.95043e-23	7.21384e-21
Sobic.009G069500	BS	WL	588.644	164.347	376.495	1.84101	0.187832	9.80135	1.11095e-22	8.01912e-21
Sobic.006G214200	BS	WL	462.445	1248.18	855.313	-1.43267	0.146247	-9.79624	1.1686e-22	8.39874e-21
Sobic.008G078900	BS	WL	520.469	1396.22	958.345	-1.4238	0.145636	-9.77649	1.42052e-22	1.01653e-20
Sobic.003G267300	BS	WL	292.678	90.9328	191.805	1.6867	0.172558	9.77466	1.44635e-22	1.03057e-20
Sobic.006G243200	BS	WL	979.035	299.947	639.491	1.70637	0.174865	9.75827	1.70037e-22	1.20639e-20
Sobic.004G176700	BS	WL	640.832	121.696	381.264	2.39727	0.245805	9.75274	1.79552e-22	1.26848e-20
Sobic.006G272500	BS	WL	130.515	13.6443	72.0796	3.25731	0.334203	9.74651	1.90915e-22	1.34304e-20
Sobic.002G005600	BS	WL	250.168	1108.45	679.31	-2.14766	0.220464	-9.74155	2.00463e-22	1.40426e-20
Sobic.003G014300	BS	WL	705.249	2287.34	1496.3	-1.69763	0.17434	-9.73749	2.0865e-22	1.45546e-20
Sobic.003G128700	BS	WL	26.9305	154.28	90.6051	-2.52029	0.259146	-9.72534	2.3513e-22	1.63332e-20
Sobic.010G204300	BS	WL	704.754	240.401	472.578	1.55224	0.159822	9.71229	2.67267e-22	1.84882e-20
Sobic.006G254100	BS	WL	139.498	491.445	315.472	-1.8174	0.18733	-9.70157	2.96885e-22	2.03889e-20
Sobic.007G207800	BS	WL	552.005	2042.63	1297.32	-1.88787	0.194597	-9.70147	2.97199e-22	2.03889e-20
Sobic.003G218500	BS	WL	546.505	106.539	326.522	2.35948	0.243585	9.68645	3.44298e-22	2.35228e-20
Sobic.001G023300	BS	WL	163.395	32.0315	97.713	2.35203	0.242885	9.68374	3.53526e-22	2.40542e-20
Sobic.009G016000	BS	WL	391.694	120.977	256.336	1.69464	0.17572	9.64397	5.21296e-22	3.53247e-20
Sobic.007G137300	BS	WL	718.216	155.849	437.032	2.20476	0.228838	9.6346	5.7114e-22	3.8545e-20
Sobic.010G072300	BS	WL	1855.3	598.268	1226.78	1.63259	0.169682	9.62146	6.4903e-22	4.36243e-20
Sobic.001G500200	BS	WL	107.512	464.469	285.991	-2.11199	0.219708	-9.61271	7.06628e-22	4.73042e-20
Sobic.006G089400	BS	WL	2517.61	1354.29	1935.95	0.894603	0.0930861	9.6105	7.21996e-22	4.81389e-20
Sobic.008G193200	BS	WL	116.667	323.67	220.168	-1.47188	0.153167	-9.60966	7.27915e-22	4.83394e-20
Sobic.001G295300	BS	WL	1150.28	2848.1	1999.19	-1.30804	0.13622	-9.60245	7.80655e-22	5.16352e-20
Sobic.006G208600	BS	WL	310.919	48.9907	179.955	2.66372	0.277495	9.59918	8.05855e-22	5.30905e-20
Sobic.004G211900	BS	WL	6096.58	1463.81	3780.19	2.0583	0.214544	9.59385	8.48621e-22	5.5687e-20
Sobic.002G362200	BS	WL	362.926	122.508	242.717	1.56673	0.163413	9.58758	9.01746e-22	5.89401e-20
Sobic.001G385900	BS	WL	18272.7	3053.85	10663.3	2.58099	0.269374	9.58146	9.56854e-22	6.22968e-20
Sobic.004G032400	BS	WL	554.565	148.882	351.723	1.89831	0.198681	9.55459	1.2408e-21	8.04677e-20
Sobic.010G150800	BS	WL	551.86	143.948	347.904	1.93929	0.203085	9.54913	1.30784e-21	8.44855e-20
Sobic.004G124500	BS	WL	262.15	64.9949	163.572	2.01164	0.210718	9.54658	1.34054e-21	8.62625e-20
Sobic.001G212000	BS	WL	334.367	41.7794	188.073	3.00172	0.314658	9.53964	1.43334e-21	9.15949e-20
Sobic.004G001000	BS	WL	506.691	1240.9	873.795	-1.29216	0.135453	-9.53956	1.43445e-21	9.15949e-20
Sobic.002G420800	BS	WL	2356.34	297.372	1326.86	2.98636	0.313094	9.53823	1.45285e-21	9.24148e-20
Sobic.003G086700	BS	WL	225.943	25.5501	125.747	3.14568	0.329878	9.53589	1.48611e-21	9.41104e-20
Sobic.010G193600	BS	WL	924.526	253.266	588.896	1.86838	0.195938	9.53556	1.49085e-21	9.41104e-20
Sobic.009G089200	BS	WL	179.208	1099.44	639.323	-2.61739	0.274579	-9.53238	1.53714e-21	9.66651e-20
Sobic.010G249600	BS	WL	60.6245	271.574	166.099	-2.16449	0.227366	-9.51985	1.73423e-21	1.08648e-19
Sobic.009G011700	BS	WL	462.637	156.33	309.484	1.56541	0.16461	9.50979	1.9104e-21	1.19235e-19
Sobic.003G380300	BS	WL	392.843	72.3381	232.591	2.44185	0.256886	9.5056	1.98902e-21	1.23677e-19
Sobic.003G393300	BS	WL	338.447	77.9422	208.195	2.11839	0.223259	9.4885	2.34379e-21	1.45193e-19
Sobic.007G065500	BS	WL	991.729	261.045	626.387	1.92558	0.203018	9.48479	2.42872e-21	1.49894e-19
Sobic.001G083800	BS	WL	127.63	368.401	248.016	-1.5289	0.161533	-9.46491	2.93811e-21	1.80661e-19
Sobic.004G259700	BS	WL	1557.74	3368.63	2463.18	-1.11266	0.117817	-9.44394	3.5901e-21	2.19937e-19
Sobic.005G090600	BS	WL	1368.41	230.785	799.597	2.56778	0.271974	9.44127	3.68273e-21	2.24782e-19
Sobic.006G164300	BS	WL	2683.24	869.36	1776.3	1.62603	0.172428	9.43019	4.09362e-21	2.48946e-19
Sobic.003G184800	BS	WL	74.0107	438.928	256.469	-2.56868	0.2725	-9.42634	4.24638e-21	2.57294e-19
Sobic.006G186600	BS	WL	190.068	654.515	422.292	-1.78444	0.189399	-9.42158	4.44334e-21	2.68248e-19
Sobic.009G147800	BS	WL	569.9	155.681	362.79	1.87235	0.198906	9.41328	4.80906e-21	2.89276e-19
Sobic.007G131600	BS	WL	242.769	56.8816	149.825	2.09491	0.222881	9.39923	5.49632e-21	3.29422e-19
Sobic.001G065900	BS	WL	327.183	1281.56	804.371	-1.96967	0.209738	-9.3911	5.9375e-21	3.54584e-19
Sobic.001G510400	BS	WL	104.62	343.62	224.12	-1.71637	0.18309	-9.3745	6.95054e-21	4.13594e-19
Sobic.006G186500	BS	WL	639.57	95.8579	367.714	2.738	0.292133	9.37244	7.08721e-21	4.20221e-19
Sobic.003G292600	BS	WL	453.045	74.5799	263.813	2.60216	0.278453	9.34507	9.18264e-21	5.42527e-19
Sobic.003G391200	BS	WL	848.865	186.437	517.651	2.18723	0.234241	9.33755	9.85863e-21	5.80401e-19
Sobic.004G227200	BS	WL	177.882	1104.13	641.004	-2.63441	0.282257	-9.33336	1.02569e-20	6.01713e-19
Sobic.002G375900	BS	WL	250.338	59.8847	155.112	2.06235	0.221216	9.32276	1.13352e-20	6.62628e-19
Sobic.009G244300	BS	WL	590.375	61.8617	326.118	3.2533	0.349094	9.31927	1.17148e-20	6.82419e-19
Sobic.003G151300	BS	WL	320.339	108.22	214.28	1.56592	0.168114	9.31459	1.22424e-20	7.10658e-19
Sobic.008G132300	BS	WL	266.47	48.2151	157.342	2.46725	0.264994	9.31059	1.27119e-20	7.3534e-19
Sobic.001G275500	BS	WL	46.5042	185.52	116.012	-1.99724	0.214653	-9.30451	1.34606e-20	7.75946e-19
Sobic.005G159600	BS	WL	381.411	147.212	264.311	1.37296	0.147658	9.29822	1.42819e-20	8.20443e-19
Sobic.001G231000	BS	WL	1010.97	428.872	719.921	1.23707	0.133191	9.28797	1.57256e-20	9.00264e-19
Sobic.010G144900	BS	WL	276.737	55.7806	166.259	2.30814	0.248934	9.2721	1.82523e-20	1.04132e-18
Sobic.003G132500	BS	WL	647.28	97.9527	372.616	2.72482	0.293934	9.27018	1.85838e-20	1.0566e-18
Sobic.006G083000	BS	WL	336.304	81.8996	209.102	2.03783	0.219908	9.26673	1.91945e-20	1.0876e-18
Sobic.005G123500	BS	WL	2200.13	313.42	1256.77	2.81154	0.303875	9.25231	2.19693e-20	1.24059e-18
Sobic.003G024200	BS	WL	492.244	156.202	324.223	1.65582	0.179071	9.24674	2.3145e-20	1.30255e-18
Sobic.001G044800	BS	WL	88.6342	301.492	195.063	-1.7663	0.191068	-9.24433	2.36714e-20	1.32768e-18
Sobic.001G476700	BS	WL	90.9255	1184.05	637.487	-3.70359	0.400876	-9.23874	2.49414e-20	1.3942e-18
Sobic.004G154400	BS	WL	212.914	1404.24	808.579	-2.72187	0.294676	-9.23681	2.53947e-20	1.41477e-18
Sobic.003G050800	BS	WL	3489.73	1070.22	2279.97	1.70533	0.184717	9.23212	2.65337e-20	1.47329e-18
Sobic.009G180500	BS	WL	464.636	149.398	307.017	1.63779	0.177435	9.23035	2.6974e-20	1.49274e-18
Sobic.008G068200	BS	WL	3192.19	439.994	1816.09	2.85907	0.309947	9.22439	2.85183e-20	1.57296e-18
Sobic.004G270600	BS	WL	396.755	63.2007	229.978	2.65013	0.287717	9.21089	3.23435e-20	1.77804e-18
Sobic.004G345800	BS	WL	614.212	1656.31	1135.26	-1.43132	0.15576	-9.18927	3.95514e-20	2.1671e-18
Sobic.003G277700	BS	WL	682.333	1911.28	1296.81	-1.48618	0.16177	-9.18702	4.03891e-20	2.20572e-18
Sobic.001G149500	BS	WL	493.74	148.678	321.209	1.73146	0.188494	9.18576	4.08622e-20	2.22425e-18
Sobic.001G283500	BS	WL	510.529	189.868	350.199	1.42728	0.155399	9.18463	4.12927e-20	2.24033e-18
Sobic.003G062600	BS	WL	17.1157	110.499	63.8072	-2.6919	0.293295	-9.17812	4.38689e-20	2.37235e-18
Sobic.004G031800	BS	WL	590.681	228.645	409.663	1.36956	0.149248	9.17641	4.45699e-20	2.40243e-18
Sobic.009G182000	BS	WL	1947.25	350.394	1148.82	2.47443	0.269791	9.17166	4.65806e-20	2.49666e-18
Sobic.007G013800	BS	WL	568.897	104.726	336.811	2.44114	0.266164	9.17157	4.66188e-20	2.49666e-18
Sobic.001G449600	BS	WL	2726.84	528.85	1627.84	2.36639	0.258086	9.16898	4.77499e-20	2.54901e-18
Sobic.007G152800	BS	WL	3406.82	1549.34	2478.08	1.1367	0.123986	9.16799	4.81904e-20	2.56428e-18
Sobic.003G234200	BS	WL	1505.17	6963.96	4234.57	-2.21004	0.24118	-9.16344	5.02703e-20	2.66641e-18
Sobic.009G022000	BS	WL	203.745	20.4832	112.114	3.31444	0.361743	9.16242	5.07456e-20	2.68305e-18
Sobic.004G247000	BS	WL	8129.54	2115.51	5122.52	1.94214	0.212156	9.1543	5.47112e-20	2.88354e-18
Sobic.009G126700	BS	WL	114.214	19.0348	66.6245	2.5844	0.282385	9.15205	5.58616e-20	2.93486e-18
Sobic.004G284400	BS	WL	658.01	112.938	385.474	2.54286	0.278103	9.1436	6.04046e-20	3.16352e-18
Sobic.006G188000	BS	WL	170.277	470.293	320.285	-1.46595	0.160491	-9.13414	6.59275e-20	3.44191e-18
Sobic.002G254900	BS	WL	256.26	40.2727	148.267	2.67024	0.29235	9.13371	6.61931e-20	3.44495e-18
Sobic.006G205600	BS	WL	201.764	10.445	106.104	4.27356	0.467948	9.13255	6.69023e-20	3.47097e-18
Sobic.005G180500	BS	WL	482.334	72.7772	277.556	2.72785	0.298859	9.12755	7.00679e-20	3.62389e-18
Sobic.006G210900	BS	WL	170.052	24.3976	97.2248	2.8003	0.307162	9.11668	7.74627e-20	3.9939e-18
Sobic.006G186000	BS	WL	114.261	369.679	241.97	-1.69431	0.185979	-9.11021	8.22202e-20	4.22607e-18
Sobic.005G019700	BS	WL	529.197	1500.56	1014.88	-1.50352	0.165138	-9.10462	8.65718e-20	4.436e-18
Sobic.010G124900	BS	WL	190.916	38.0636	114.49	2.32617	0.255659	9.09873	9.13958e-20	4.66878e-18
Sobic.001G168400	BS	WL	680.389	188.907	434.648	1.84812	0.2033	9.09061	9.84843e-20	5.01545e-18
Sobic.006G088000	BS	WL	357.367	794.375	575.871	-1.15274	0.126861	-9.08667	1.02122e-19	5.18482e-18
Sobic.004G267300	BS	WL	531.467	163.771	347.619	1.69825	0.186961	9.08346	1.05176e-19	5.32359e-18
Sobic.008G178300	BS	WL	105.608	14.7506	60.1792	2.84117	0.313035	9.07621	1.12422e-19	5.67303e-18
Sobic.002G148550	BS	WL	745.152	235.322	490.237	1.66292	0.183471	9.06369	1.26106e-19	6.34427e-18
Sobic.001G322700	BS	WL	159.833	607.749	383.791	-1.92747	0.212672	-9.0631	1.26796e-19	6.35972e-18
Sobic.001G462500	BS	WL	1990.45	614.044	1302.25	1.69687	0.187465	9.05171	1.4075e-19	7.03837e-18
Sobic.001G305500	BS	WL	243.68	62.9905	153.335	1.95302	0.215857	9.04776	1.45929e-19	7.27543e-18
Sobic.002G200700	BS	WL	539.944	194.496	367.22	1.47337	0.16297	9.04078	1.55557e-19	7.73223e-18
Sobic.002G224800	BS	WL	36.4279	171.736	104.082	-2.23816	0.247691	-9.0361	1.62361e-19	8.04633e-18
Sobic.003G301800	BS	WL	433.602	133.759	283.681	1.69597	0.187864	9.02764	1.75419e-19	8.6676e-18
Sobic.004G177500	BS	WL	116.791	592.977	354.884	-2.34475	0.259764	-9.02646	1.77313e-19	8.73516e-18
Sobic.003G036200	BS	WL	377.094	120.162	248.628	1.64909	0.182706	9.02592	1.78191e-19	8.75246e-18
Sobic.007G059500	BS	WL	354.612	62.504	208.558	2.50423	0.277641	9.01968	1.88642e-19	9.23845e-18
Sobic.003G387900	BS	WL	1264.71	2328.32	1796.51	-0.880459	0.0976429	-9.01713	1.93088e-19	9.42839e-18
Sobic.004G059900	BS	WL	1495.29	416.172	955.732	1.84524	0.20472	9.01351	1.99558e-19	9.71571e-18
Sobic.004G184200	BS	WL	172.633	34.1887	103.411	2.33741	0.259372	9.01181	2.02686e-19	9.83916e-18
Sobic.003G064300	BS	WL	2029.27	297.832	1163.55	2.76831	0.307258	9.00971	2.06598e-19	9.99984e-18
Sobic.002G051000	BS	WL	180.932	38.9044	109.918	2.21935	0.246615	8.99927	2.27222e-19	1.09661e-17
Sobic.004G342400	BS	WL	2024.2	4494.38	3259.29	-1.15073	0.127927	-8.99519	2.35827e-19	1.13484e-17
Sobic.001G278800	BS	WL	143.78	430.858	287.319	-1.58398	0.1761	-8.99478	2.367e-19	1.13575e-17
Sobic.006G173800	BS	WL	591.689	118.94	355.314	2.31472	0.257411	8.99232	2.42067e-19	1.15816e-17
Sobic.005G038900	BS	WL	222.849	41.694	132.271	2.41849	0.269142	8.98592	2.56581e-19	1.22407e-17
Sobic.001G112700	BS	WL	610.031	231.485	420.758	1.39739	0.155538	8.98419	2.60647e-19	1.2399e-17
Sobic.007G141200	BS	WL	3140.71	447.878	1794.3	2.80991	0.313561	8.96129	3.20891e-19	1.52212e-17
Sobic.002G277900	BS	WL	549.103	1178.07	863.586	-1.10126	0.122956	-8.95658	3.34902e-19	1.58387e-17
Sobic.004G185900	BS	WL	282.589	91.5929	187.091	1.62526	0.181469	8.95614	3.36257e-19	1.58387e-17
Sobic.003G146700	BS	WL	302.095	979.507	640.801	-1.69734	0.189521	-8.95597	3.3677e-19	1.58387e-17
Sobic.002G361100	BS	WL	441.151	1771.65	1106.4	-2.00588	0.224184	-8.94747	3.63726e-19	1.70582e-17
Sobic.006G187200	BS	WL	463.5	119.804	291.652	1.9524	0.218534	8.93405	4.1068e-19	1.92059e-17
Sobic.008G094000	BS	WL	10512.2	1789.36	6150.79	2.55457	0.285982	8.93261	4.16074e-19	1.94035e-17
Sobic.007G151900	BS	WL	265.031	974.787	619.909	-1.87915	0.210451	-8.92916	4.29253e-19	1.99621e-17
Sobic.006G201400	BS	WL	1338.26	289.077	813.666	2.21051	0.247633	8.92652	4.39614e-19	2.03822e-17
Sobic.009G187400	BS	WL	1580.38	310.478	945.431	2.34797	0.263042	8.92624	4.40743e-19	2.03822e-17
Sobic.001G256900	BS	WL	32.3804	150.834	91.6072	-2.2194	0.248762	-8.92178	4.58832e-19	2.11598e-17
Sobic.001G212100	BS	WL	291.925	48.5601	170.242	2.58834	0.290742	8.90254	5.45844e-19	2.51028e-17
Sobic.001G512800	BS	WL	3524.69	1190.9	2357.8	1.56548	0.176498	8.86967	7.33642e-19	3.36462e-17
Sobic.003G355500	BS	WL	1328.42	2411.37	1869.9	-0.860147	0.097153	-8.85353	8.47935e-19	3.87808e-17
Sobic.010G182500	BS	WL	87.0449	6.47228	46.7586	3.75	0.4236	8.85269	8.54328e-19	3.88767e-17
Sobic.003G012700	BS	WL	577.32	1382.48	979.899	-1.2598	0.142307	-8.85264	8.54716e-19	3.88767e-17
Sobic.001G104900	BS	WL	30.0524	365.827	197.94	-3.60682	0.407741	-8.84586	9.08262e-19	4.11993e-17
Sobic.001G348100	BS	WL	621.248	2076.84	1349.04	-1.74126	0.196906	-8.84312	9.30833e-19	4.2045e-17
Sobic.002G244500	BS	WL	1222.34	2446.7	1834.52	-1.00126	0.113227	-8.84298	9.31969e-19	4.2045e-17
Sobic.001G483400	BS	WL	236.443	68.9091	152.676	1.77813	0.201234	8.83611	9.91069e-19	4.45901e-17
Sobic.010G186400	BS	WL	623.392	2899.64	1761.51	-2.21781	0.251073	-8.83335	1.01591e-18	4.55841e-17
Sobic.009G220100	BS	WL	302.612	79.9803	191.296	1.91894	0.217675	8.81562	1.19024e-18	5.32624e-17
Sobic.003G237900	BS	WL	220.493	56.3404	138.417	1.96787	0.223316	8.81206	1.22864e-18	5.48331e-17
Sobic.001G120300	BS	WL	343.278	1523.59	933.432	-2.15031	0.244075	-8.81004	1.25106e-18	5.56839e-17
Sobic.008G100000	BS	WL	3785.3	6903.58	5344.44	-0.866921	0.0984599	-8.80482	1.31068e-18	5.81814e-17
Sobic.010G052200	BS	WL	723.046	164.991	444.018	2.1314	0.242457	8.79083	1.48455e-18	6.57238e-17
Sobic.002G074000	BS	WL	137.466	21.5743	79.5203	2.67254	0.304037	8.79019	1.49303e-18	6.59236e-17
Sobic.001G322100	BS	WL	782.506	89.2517	435.879	3.13177	0.356543	8.78369	1.58194e-18	6.96641e-17
Sobic.007G191200	BS	WL	107.118	16.9295	62.0236	2.66405	0.303425	8.77992	1.63584e-18	7.18473e-17
Sobic.003G319800	BS	WL	128.756	20.4803	74.6182	2.65238	0.302188	8.77723	1.67553e-18	7.33963e-17
Sobic.010G027700	BS	WL	182.821	14.7537	98.7876	3.63232	0.414058	8.77249	1.74756e-18	7.63498e-17
Sobic.003G375900	BS	WL	7578.86	1447.51	4513.18	2.38843	0.272639	8.76039	1.94577e-18	8.47867e-17
Sobic.001G007000	BS	WL	1142.62	544.818	843.72	1.06875	0.12205	8.7566	2.01237e-18	8.74591e-17
Sobic.002G205500	BS	WL	336.892	42.4941	189.693	2.98466	0.340872	8.75594	2.02404e-18	8.77365e-17
Sobic.009G128400	BS	WL	72.8358	268.986	170.911	-1.88539	0.215363	-8.75448	2.05041e-18	8.86483e-17
Sobic.009G063100	BS	WL	316.702	77.4142	197.058	2.03355	0.232308	8.75368	2.06504e-18	8.90489e-17
Sobic.003G126800	BS	WL	3820.6	1337.27	2578.93	1.51455	0.173125	8.74831	2.16564e-18	9.31448e-17
Sobic.009G121100	BS	WL	311.184	73.7776	192.481	2.0774	0.237645	8.74159	2.29851e-18	9.86041e-17
Sobic.006G022200	BS	WL	161.522	42.7758	102.149	1.91713	0.219435	8.73666	2.40099e-18	1.02735e-16
Sobic.009G151700	BS	WL	135.059	19.4596	77.2593	2.79757	0.320914	8.7175	2.84416e-18	1.21385e-16
Sobic.003G335900	BS	WL	8.25976	86.2477	47.2537	-3.38598	0.389588	-8.69117	3.5873e-18	1.52708e-16
Sobic.005G012000	BS	WL	88.5662	551.478	320.022	-2.63909	0.303709	-8.68953	3.63957e-18	1.54538e-16
Sobic.001G046000	BS	WL	221.251	1101.17	661.209	-2.3156	0.266603	-8.68558	3.7683e-18	1.59595e-16
Sobic.008G178600	BS	WL	130.732	16.9417	73.8368	2.95081	0.339999	8.67889	3.99642e-18	1.68826e-16
Sobic.003G353100	BS	WL	6.69277	100.006	53.3495	-3.89739	0.449358	-8.67325	4.19976e-18	1.76966e-16
Sobic.002G385100	BS	WL	55.9147	197.164	126.539	-1.81802	0.209743	-8.66785	4.40368e-18	1.85089e-16
Sobic.001G028800	BS	WL	121.76	2.55166	62.1561	5.59363	0.645592	8.66435	4.54113e-18	1.90384e-16
Sobic.009G148900	BS	WL	396.468	1005.94	701.203	-1.3436	0.155093	-8.6632	4.5869e-18	1.91818e-16
Sobic.003G231800	BS	WL	1247.93	144.343	696.137	3.11162	0.359216	8.66226	4.62517e-18	1.92932e-16
Sobic.004G073600	BS	WL	375.536	73.0623	224.299	2.36247	0.272856	8.65832	4.78767e-18	1.9921e-16
Sobic.006G247100	BS	WL	15143.9	5974.73	10559.3	1.3418	0.155026	8.65532	4.91523e-18	2.04007e-16
Sobic.010G005300	BS	WL	1354.67	2342.76	1848.72	-0.790231	0.0913782	-8.64792	5.24471e-18	2.17139e-16
Sobic.005G134000	BS	WL	204.828	57.4954	131.162	1.83295	0.21207	8.64311	5.47041e-18	2.2592e-16
Sobic.006G248100	BS	WL	226.828	1832.87	1029.85	-3.01475	0.348842	-8.64216	5.51588e-18	2.27232e-16
Sobic.001G236400	BS	WL	79.4282	430.757	255.092	-2.44027	0.282488	-8.63852	5.69476e-18	2.34021e-16
Sobic.007G054500	BS	WL	388.167	62.363	225.265	2.63719	0.305434	8.63424	5.91207e-18	2.42351e-16
Sobic.002G246600	BS	WL	334.829	102.688	218.758	1.70481	0.197534	8.6305	6.10849e-18	2.49786e-16
Sobic.002G333500	BS	WL	334.668	129.913	232.291	1.366	0.158331	8.62753	6.26915e-18	2.55726e-16
Sobic.010G099700	BS	WL	1548.23	238.973	893.601	2.69587	0.312733	8.62036	6.67452e-18	2.71594e-16
Sobic.002G299300	BS	WL	167.878	25.8248	96.8516	2.69962	0.313736	8.60476	7.64797e-18	3.10444e-16
Sobic.003G238700	BS	WL	229.319	572.554	400.937	-1.32029	0.153482	-8.60225	7.81684e-18	3.16525e-16
Sobic.004G147500	BS	WL	1754.18	783.3	1268.74	1.16333	0.135449	8.58872	8.79431e-18	3.55239e-16
Sobic.004G213100	BS	WL	227.362	877.131	552.246	-1.94818	0.226882	-8.58672	8.94847e-18	3.60588e-16
Sobic.005G008301	BS	WL	52.3429	231.317	141.83	-2.14526	0.249863	-8.58574	9.02517e-18	3.62799e-16
Sobic.001G280000	BS	WL	12.1671	136.803	74.4853	-3.4886	0.406592	-8.58012	9.47779e-18	3.80073e-16
Sobic.001G161200	BS	WL	677.784	1642.46	1160.12	-1.27708	0.148853	-8.57941	9.53603e-18	3.81487e-16
Sobic.002G324200	BS	WL	18848.1	6333.91	12591	1.57325	0.18339	8.5787	9.59527e-18	3.82934e-16
Sobic.008G058900	BS	WL	2507.3	611.212	1559.26	2.03645	0.237424	8.57725	9.71694e-18	3.8686e-16
Sobic.003G079100	BS	WL	345.527	77.0956	211.311	2.16344	0.252261	8.57618	9.80739e-18	3.89527e-16
Sobic.009G082600	BS	WL	173.531	20.1168	96.8239	3.1086	0.362549	8.5743	9.96879e-18	3.94992e-16
Sobic.006G120900	BS	WL	1139.55	326.224	732.889	1.80473	0.210697	8.56549	1.07614e-17	4.25384e-16
Sobic.001G173900	BS	WL	698.011	314.084	506.047	1.15259	0.134574	8.56467	1.08386e-17	4.27415e-16
Sobic.003G128400	BS	WL	217.364	528.022	372.693	-1.28067	0.149649	-8.55782	1.15021e-17	4.52509e-16
Sobic.007G059600	BS	WL	307.106	89.1938	198.15	1.78431	0.208663	8.55113	1.21894e-17	4.78364e-16
Sobic.006G109500	BS	WL	1425.39	724.745	1075.07	0.975644	0.114099	8.55086	1.2217e-17	4.78364e-16
Sobic.005G050500	BS	WL	993.29	1778.2	1385.74	-0.840033	0.0982565	-8.5494	1.23734e-17	4.83351e-16
Sobic.009G136900	BS	WL	507.675	126.096	316.886	2.00943	0.235049	8.549	1.2416e-17	4.83875e-16
Sobic.005G100800	BS	WL	2089.93	724.677	1407.3	1.52811	0.178779	8.5475	1.25788e-17	4.89073e-16
Sobic.004G016800	BS	WL	155.692	25.9044	90.7982	2.58863	0.302877	8.54683	1.2652e-17	4.90769e-16
Sobic.003G166400	BS	WL	0	215.955	107.977	-10.3237	1.20829	-8.54411	1.29529e-17	5.01266e-16
Sobic.001G031300	BS	WL	101.935	346.848	224.391	-1.7675	0.206905	-8.54258	1.31263e-17	5.06797e-16
Sobic.003G272500	BS	WL	205.143	488.692	346.918	-1.25181	0.146545	-8.54217	1.3173e-17	5.0742e-16
Sobic.006G209300	BS	WL	171.871	21.7694	96.8204	2.97668	0.348506	8.54128	1.32748e-17	5.10156e-16
Sobic.005G202700	BS	WL	95.8239	277.331	186.577	-1.53248	0.179541	-8.53555	1.39494e-17	5.34845e-16
Sobic.007G008600	BS	WL	169.176	29.5379	99.3569	2.51975	0.295225	8.53501	1.40143e-17	5.36094e-16
Sobic.002G301000	BS	WL	628.543	273.43	450.986	1.20083	0.140844	8.526	1.51498e-17	5.78201e-16
Sobic.007G198300	BS	WL	470.988	144.209	307.598	1.70796	0.20039	8.52315	1.55266e-17	5.91221e-16
Sobic.004G224500	BS	WL	754.636	2571.22	1662.93	-1.76875	0.207564	-8.52148	1.5753e-17	5.98469e-16
Sobic.003G192200	BS	WL	219.547	35.524	127.536	2.62716	0.308388	8.51903	1.60901e-17	6.09882e-16
Sobic.002G385700	BS	WL	61.3753	418.042	239.709	-2.76902	0.325053	-8.51868	1.61384e-17	6.10319e-16
Sobic.001G270700	BS	WL	141.221	25.1005	83.1607	2.49071	0.292409	8.51791	1.6246e-17	6.12993e-16
Sobic.010G076700	BS	WL	155.774	43.4847	99.6294	1.84083	0.216335	8.50917	1.75176e-17	6.59472e-16
Sobic.001G329400	BS	WL	178.991	984.316	581.654	-2.45961	0.289544	-8.49476	1.98341e-17	7.44992e-16
Sobic.010G020800	BS	WL	151.168	451.743	301.456	-1.57986	0.186046	-8.49179	2.03479e-17	7.62565e-16
Sobic.003G327900	BS	WL	492.114	68.7297	280.422	2.84044	0.334611	8.4888	2.08781e-17	7.80673e-16
Sobic.003G231900	BS	WL	154.893	31.6217	93.2574	2.29255	0.270136	8.48665	2.12687e-17	7.9349e-16
Sobic.001G051600	BS	WL	273.498	101.433	187.465	1.4317	0.168737	8.48484	2.1602e-17	8.04116e-16
Sobic.004G225900	BS	WL	272.641	48.7586	160.7	2.48244	0.29287	8.47623	2.32605e-17	8.63917e-16
Sobic.005G103500	BS	WL	196.112	31.9153	114.014	2.61826	0.309007	8.47315	2.38838e-17	8.85085e-16
Sobic.002G195900	BS	WL	18.6662	128.069	73.3677	-2.78017	0.328351	-8.46709	2.51597e-17	9.30291e-16
Sobic.001G439700	BS	WL	1802.08	678.271	1240.17	1.40986	0.166688	8.45808	2.7182e-17	1.00283e-15
Sobic.001G323701	BS	WL	79.4282	449.051	264.239	-2.50019	0.295741	-8.454	2.81498e-17	1.03624e-15
Sobic.007G015500	BS	WL	345.474	72.967	209.221	2.24353	0.265518	8.44964	2.922e-17	1.07325e-15
Sobic.004G017800	BS	WL	5078.83	912.296	2995.57	2.47693	0.293333	8.44411	3.06376e-17	1.12284e-15
Sobic.003G246600	BS	WL	58.4914	276.353	167.422	-2.24146	0.265696	-8.43618	3.27879e-17	1.199e-15
Sobic.009G083200	BS	WL	1264.33	504.345	884.338	1.32623	0.157221	8.43547	3.29861e-17	1.20359e-15
Sobic.007G213300	BS	WL	157.289	35.0685	96.179	2.16201	0.256332	8.4344	3.3291e-17	1.21205e-15
Sobic.002G256000	BS	WL	140.599	960.438	550.519	-2.77269	0.328851	-8.43145	3.41413e-17	1.24029e-15
Sobic.010G267000	BS	WL	45.9451	189.841	117.893	-2.04838	0.24298	-8.43024	3.44946e-17	1.25039e-15
Sobic.002G344700	BS	WL	514.383	1091.74	803.064	-1.08559	0.128779	-8.42985	3.46105e-17	1.25186e-15
Sobic.010G216300	BS	WL	491.022	1647.74	1069.38	-1.74684	0.207403	-8.42244	3.68729e-17	1.33079e-15
Sobic.003G093400	BS	WL	358.513	101.698	230.106	1.81793	0.215858	8.42187	3.70525e-17	1.33437e-15
Sobic.003G042700	BS	WL	824.451	1770.1	1297.27	-1.10221	0.130911	-8.41953	3.77991e-17	1.35831e-15
Sobic.004G238900	BS	WL	23.5181	126.501	75.0096	-2.42656	0.288249	-8.41827	3.82093e-17	1.37009e-15
Sobic.004G071000	BS	WL	1226.85	376.385	801.615	1.70478	0.202521	8.41778	3.83672e-17	1.37279e-15
Sobic.007G169300	BS	WL	80.0043	472.549	276.276	-2.5632	0.30457	-8.41578	3.90283e-17	1.39344e-15
Sobic.004G205100	BS	WL	2146.74	950.504	1548.62	1.17529	0.13981	8.40633	4.23036e-17	1.50713e-15
Sobic.006G206000	BS	WL	1316.44	321.277	818.859	2.0348	0.242325	8.39698	4.58119e-17	1.62582e-15
Sobic.003G330300	BS	WL	485.568	104.3	294.934	2.2193	0.264299	8.39693	4.58309e-17	1.62582e-15
Sobic.005G194100	BS	WL	68.2791	286.882	177.58	-2.07172	0.246829	-8.39334	4.72536e-17	1.67272e-15
Sobic.002G345800	BS	WL	291.495	1141.93	716.712	-1.97003	0.234749	-8.39209	4.77591e-17	1.68702e-15
Sobic.002G339600	BS	WL	2715.79	5602.17	4158.98	-1.04464	0.124496	-8.39093	4.82329e-17	1.70013e-15
Sobic.004G220300	BS	WL	1605.82	374.274	990.048	2.10106	0.250455	8.38894	4.90545e-17	1.72543e-15
Sobic.003G181600	BS	WL	1143.12	4482.86	2812.99	-1.97154	0.235033	-8.38837	4.92929e-17	1.73015e-15
Sobic.008G062000	BS	WL	148.41	343.211	245.811	-1.20942	0.144201	-8.38706	4.9847e-17	1.74591e-15
Sobic.003G373100	BS	WL	129.946	25.5284	77.737	2.34844	0.280061	8.38543	5.054e-17	1.76639e-15
Sobic.009G157900	BS	WL	222.889	38.5217	130.706	2.53365	0.302158	8.38519	5.06447e-17	1.76639e-15
Sobic.006G177600	BS	WL	96.6815	12.2417	54.4616	2.98359	0.355837	8.38469	5.0861e-17	1.77022e-15
Sobic.001G504000	BS	WL	525.24	222.279	373.759	1.24031	0.147974	8.38196	5.20548e-17	1.80798e-15
Sobic.008G072600	BS	WL	162.982	412.751	287.866	-1.34038	0.159922	-8.38146	5.2274e-17	1.8118e-15
Sobic.005G105000	BS	WL	1468.83	808.703	1138.77	0.861161	0.102827	8.37489	5.52737e-17	1.91178e-15
Sobic.002G327800	BS	WL	209.277	40.5723	124.925	2.36668	0.282701	8.37167	5.68049e-17	1.96066e-15
Sobic.003G133800	BS	WL	132.925	20.4739	76.6994	2.69822	0.322589	8.36426	6.04923e-17	2.0836e-15
Sobic.001G196900	BS	WL	97.9346	312.141	205.038	-1.67173	0.199975	-8.35967	6.28963e-17	2.16191e-15
Sobic.006G160300	BS	WL	103.708	325.791	214.75	-1.65179	0.197656	-8.35688	6.43962e-17	2.20889e-15
Sobic.003G375000	BS	WL	280.245	60.6404	170.443	2.20782	0.264226	8.35578	6.50009e-17	2.22196e-15
Sobic.001G543500	BS	WL	948.007	154.581	551.294	2.61633	0.313119	8.3557	6.50447e-17	2.22196e-15
Sobic.006G042200	BS	WL	534.591	185.988	360.29	1.52371	0.182416	8.35293	6.65884e-17	2.27002e-15
Sobic.001G081900	BS	WL	126.841	314.794	220.817	-1.3118	0.157055	-8.35248	6.68417e-17	2.27399e-15
Sobic.003G405200	BS	WL	230.83	40.3004	135.565	2.51888	0.301791	8.34642	7.03635e-17	2.38891e-15
Sobic.007G197600	BS	WL	341.591	91.8873	216.739	1.89557	0.227254	8.34121	7.35325e-17	2.4914e-15
Sobic.009G185800	BS	WL	32968.7	12390.3	22679.5	1.41189	0.16941	8.33411	7.80836e-17	2.64021e-15
Sobic.006G136800	BS	WL	797.742	138.62	468.181	2.52517	0.303254	8.32692	8.29759e-17	2.79993e-15
Sobic.009G124600	BS	WL	565.361	276.721	421.041	1.03071	0.123849	8.32234	8.62455e-17	2.90436e-15
Sobic.007G157300	BS	WL	525.108	1245.23	885.17	-1.24584	0.14974	-8.32006	8.79172e-17	2.95466e-15
Sobic.001G207800	BS	WL	183.659	608.404	396.031	-1.72802	0.207718	-8.31906	8.86627e-17	2.97369e-15
Sobic.010G214200	BS	WL	605.877	175.971	390.924	1.78416	0.214612	8.31342	9.29804e-17	3.11222e-15
Sobic.010G262433	BS	WL	4436.51	1915.51	3176.01	1.21164	0.145756	8.31278	9.34818e-17	3.12271e-15
Sobic.001G154100	BS	WL	1419.54	673.553	1046.55	1.0754	0.129434	8.30845	9.6958e-17	3.23232e-15
Sobic.004G313100	BS	WL	348.791	52.771	200.781	2.72436	0.328129	8.30269	1.01782e-16	3.38522e-15
Sobic.006G186700	BS	WL	1553.17	564.678	1058.92	1.45972	0.175817	8.30249	1.01952e-16	3.38522e-15
Sobic.001G196300	BS	WL	447.011	67.4974	257.254	2.72729	0.328532	8.30144	1.02857e-16	3.40846e-15
Sobic.006G024500	BS	WL	325.128	1051.57	688.348	-1.69377	0.20408	-8.29957	1.04491e-16	3.45571e-15
Sobic.009G015700	BS	WL	1729.14	425.212	1077.18	2.02387	0.24386	8.29929	1.04733e-16	3.45683e-15
Sobic.001G433400	BS	WL	1494.55	503.782	999.165	1.56904	0.189263	8.29024	1.1302e-16	3.72293e-15
Sobic.002G231200	BS	WL	70.7775	380.382	225.579	-2.42688	0.292884	-8.28614	1.1698e-16	3.84576e-15
Sobic.004G130800	BS	WL	652.658	1199.65	926.155	-0.878415	0.106041	-8.28375	1.1936e-16	3.91624e-15
Sobic.010G101600	BS	WL	1049.61	519.125	784.365	1.01587	0.12264	8.2833	1.19811e-16	3.92327e-15
Sobic.002G341200	BS	WL	223.426	54.2381	138.832	2.04245	0.246682	8.27967	1.23521e-16	4.03681e-15
Sobic.001G224300	BS	WL	169.708	20.3517	95.0301	3.05604	0.369143	8.27873	1.24497e-16	4.0607e-15
Sobic.004G272200	BS	WL	173.786	53.1319	113.459	1.70884	0.206482	8.27599	1.27389e-16	4.14689e-15
Sobic.001G499600	BS	WL	68.5522	245.744	157.148	-1.84291	0.222712	-8.27485	1.28614e-16	4.17479e-15
Sobic.008G117300	BS	WL	4343.34	954.173	2648.75	2.18655	0.264244	8.27473	1.28749e-16	4.17479e-15
Sobic.008G178200	BS	WL	123.764	20.4282	72.0961	2.59714	0.313973	8.27186	1.31888e-16	4.26822e-15
Sobic.006G161300	BS	WL	697.704	300.488	499.096	1.21581	0.146994	8.27112	1.32704e-16	4.28627e-15
Sobic.010G074600	BS	WL	26.8681	122.839	74.8538	-2.19177	0.265024	-8.27009	1.33862e-16	4.31531e-15
Sobic.009G143500	BS	WL	461.598	118.994	290.296	1.95597	0.236523	8.26968	1.34322e-16	4.32174e-15
Sobic.009G023700	BS	WL	363.09	64.1752	213.633	2.49961	0.302289	8.26895	1.35144e-16	4.33977e-15
Sobic.001G233200	BS	WL	276.21	29.1776	152.694	3.24394	0.392674	8.26116	1.44264e-16	4.62368e-15
Sobic.009G228100	BS	WL	1045.43	334.236	689.831	1.64507	0.199224	8.25738	1.48909e-16	4.76337e-15
Sobic.002G226400	BS	WL	13540.7	2467.23	8003.97	2.45634	0.29749	8.25689	1.49516e-16	4.7736e-15
Sobic.003G271900	BS	WL	111.074	830.381	470.727	-2.90281	0.352347	-8.23851	1.74376e-16	5.5566e-15
Sobic.001G505200	BS	WL	190.631	43.759	117.195	2.12187	0.257696	8.23399	1.81075e-16	5.75903e-15
Sobic.009G142800	BS	WL	1579.95	280.949	930.448	2.49141	0.302694	8.23081	1.85952e-16	5.90282e-15
Sobic.008G105500	BS	WL	101.879	371.996	236.937	-1.86909	0.227229	-8.22559	1.9423e-16	6.15382e-15
Sobic.001G393500	BS	WL	65.9873	399.121	232.554	-2.5978	0.315855	-8.22466	1.95743e-16	6.18996e-15
Sobic.001G391900	BS	WL	480.093	1901.21	1190.65	-1.98569	0.241545	-8.22082	2.02123e-16	6.37956e-15
Sobic.003G432500	BS	WL	82.3656	313.418	197.892	-1.92873	0.234808	-8.21409	2.1378e-16	6.73467e-15
Sobic.002G327500	BS	WL	346.239	104.726	225.482	1.72434	0.210203	8.20322	2.34034e-16	7.35876e-15
Sobic.001G198800	BS	WL	20.0287	326.424	173.226	-4.02959	0.49167	-8.19572	2.49102e-16	7.81777e-15
Sobic.008G133400	BS	WL	47.6666	178.745	113.206	-1.90692	0.232783	-8.19186	2.5722e-16	8.05731e-15
Sobic.003G211200	BS	WL	596.23	148.557	372.393	2.00519	0.244882	8.18839	2.64743e-16	8.27732e-15
Sobic.009G189400	BS	WL	9887.44	5413.07	7650.26	0.869182	0.106164	8.18719	2.67397e-16	8.34458e-15
Sobic.002G421300	BS	WL	2451.64	461.451	1456.54	2.40948	0.294704	8.17594	2.93567e-16	9.1441e-15
Sobic.004G224000	BS	WL	734.385	291.75	513.068	1.33188	0.162928	8.17469	2.96615e-16	9.22174e-15
Sobic.006G099900	BS	WL	216.045	25.5745	120.81	3.07985	0.377078	8.16767	3.14402e-16	9.75647e-15
Sobic.007G113600	BS	WL	468.533	1429.12	948.826	-1.60905	0.197269	-8.15661	3.4456e-16	1.06724e-14
Sobic.005G155900	BS	WL	271.159	63.2774	167.218	2.09985	0.257455	8.15617	3.45807e-16	1.0691e-14
Sobic.003G412200	BS	WL	161.971	39.9889	100.98	2.02008	0.247816	8.15152	3.59371e-16	1.10897e-14
Sobic.009G121300	BS	WL	609.371	58.749	334.06	3.37534	0.4141	8.15105	3.60789e-16	1.11128e-14
Sobic.009G123733	BS	WL	34.1671	393.506	213.837	-3.52771	0.433253	-8.14237	3.87623e-16	1.19173e-14
Sobic.010G197500	BS	WL	659.292	264.903	462.098	1.31601	0.161687	8.13921	3.9785e-16	1.22091e-14
Sobic.002G343400	BS	WL	123.875	367.929	245.902	-1.57078	0.193058	-8.13631	4.07502e-16	1.24822e-14
Sobic.010G050900	BS	WL	511.889	158.412	335.15	1.69211	0.208075	8.13222	4.21496e-16	1.28871e-14
Sobic.001G504400	BS	WL	170.209	835.658	502.934	-2.29611	0.282775	-8.11991	4.6653e-16	1.42377e-14
Sobic.002G330800	BS	WL	181.552	30.4634	106.008	2.57396	0.317037	8.11882	4.70749e-16	1.43401e-14
Sobic.004G164200	BS	WL	14893.1	3136.75	9014.94	2.24729	0.276902	8.11584	4.8242e-16	1.46688e-14
Sobic.004G305800	BS	WL	118.089	740.422	429.256	-2.64903	0.326439	-8.11494	4.86005e-16	1.47508e-14
Sobic.007G200900	BS	WL	310.309	666.864	488.586	-1.10393	0.136069	-8.11302	4.93776e-16	1.49593e-14
Sobic.004G211866	BS	WL	13601.7	3493.19	8547.45	1.96117	0.24192	8.10671	5.20086e-16	1.57276e-14
Sobic.006G140000	BS	WL	220.952	50.4155	135.684	2.13316	0.263286	8.10205	5.40403e-16	1.63123e-14
Sobic.006G141700	BS	WL	5601.97	2142.83	3872.4	1.38647	0.171147	8.10104	5.44921e-16	1.64188e-14
Sobic.003G291500	BS	WL	2846.93	4556.37	3701.65	-0.678474	0.083762	-8.10003	5.49467e-16	1.65258e-14
Sobic.006G212800	BS	WL	343.071	1224.68	783.874	-1.83607	0.22687	-8.09305	5.81908e-16	1.74699e-14
Sobic.008G032000	BS	WL	51.1857	306.255	178.721	-2.58195	0.319316	-8.08588	6.17188e-16	1.84956e-14
Sobic.005G172500	BS	WL	580.649	1078.06	829.356	-0.892924	0.110604	-8.07314	6.85102e-16	2.04938e-14
Sobic.004G265200	BS	WL	178.731	16.7519	97.7413	3.41082	0.422887	8.06555	7.29042e-16	2.1769e-14
Sobic.009G194500	BS	WL	168.982	903.891	536.436	-2.41974	0.300135	-8.06215	7.49662e-16	2.23445e-14
Sobic.009G156800	BS	WL	46.1785	160.145	103.162	-1.79452	0.222632	-8.06046	7.6005e-16	2.26135e-14
Sobic.001G161300	BS	WL	336.3	1217.65	776.973	-1.85654	0.230592	-8.05116	8.20127e-16	2.43573e-14
Sobic.002G267800	BS	WL	130.009	27.359	78.6841	2.25001	0.279557	8.0485	8.38177e-16	2.4849e-14
Sobic.008G118600	BS	WL	124.132	333.282	228.707	-1.42524	0.177118	-8.04681	8.49793e-16	2.51484e-14
Sobic.001G459900	BS	WL	324.329	136.865	230.597	1.24447	0.154698	8.04452	8.6585e-16	2.5578e-14
Sobic.003G055300	BS	WL	260.961	2091.38	1176.17	-3.00286	0.373544	-8.03884	9.06951e-16	2.67446e-14
Sobic.002G328400	BS	WL	157.209	29.4827	93.346	2.41544	0.300765	8.03099	9.66891e-16	2.84616e-14
Sobic.009G014600	BS	WL	5.21728	70.2777	37.7475	-3.7575	0.468002	-8.02881	9.84241e-16	2.8921e-14
Sobic.001G290600	BS	WL	721.124	1710.7	1215.91	-1.24639	0.155311	-8.02509	1.0145e-15	2.97576e-14
Sobic.004G295100	BS	WL	500.631	1626.88	1063.76	-1.70047	0.212188	-8.01394	1.11094e-15	3.25289e-14
Sobic.006G209400	BS	WL	181.726	384.562	283.144	-1.08144	0.135052	-8.00754	1.17025e-15	3.42051e-14
Sobic.006G262400	BS	WL	183.596	29.8647	106.73	2.62104	0.327404	8.00553	1.18952e-15	3.47073e-14
Sobic.003G010800	BS	WL	385.271	120.15	252.71	1.68163	0.210149	8.0021	1.22315e-15	3.56259e-14
Sobic.004G327500	BS	WL	951.51	516.973	734.241	0.880271	0.110015	8.00141	1.23003e-15	3.57634e-14
Sobic.003G370700	BS	WL	812.699	1488.72	1150.71	-0.873389	0.109203	-7.99789	1.26574e-15	3.67375e-14
Sobic.010G138800	BS	WL	79.059	7.14746	43.1032	3.46162	0.432874	7.99684	1.27653e-15	3.69861e-14
Sobic.002G362100	BS	WL	73.4068	235.755	154.581	-1.68403	0.210629	-7.99525	1.29308e-15	3.74002e-14
Sobic.008G053500	BS	WL	127.146	464.249	295.698	-1.86927	0.233848	-7.99352	1.31138e-15	3.78636e-14
Sobic.007G087000	BS	WL	2118.98	1098.63	1608.8	0.947761	0.1186	7.99128	1.3355e-15	3.84931e-14
Sobic.006G151200	BS	WL	178.084	27.7044	102.894	2.6854	0.336213	7.98719	1.38044e-15	3.97193e-14
Sobic.003G201700	BS	WL	272.051	89.4845	180.768	1.60443	0.200885	7.98684	1.38444e-15	3.97655e-14
Sobic.001G110900	BS	WL	240.047	72.5606	156.304	1.72605	0.216132	7.98609	1.39288e-15	3.99232e-14
Sobic.007G204900	BS	WL	539.988	106.494	323.241	2.34254	0.293334	7.98592	1.39474e-15	3.99232e-14
Sobic.002G112300	BS	WL	675.59	69.0317	372.311	3.29098	0.412231	7.98334	1.42429e-15	4.0699e-14
Sobic.010G016400	BS	WL	1027.17	526.667	776.92	0.96405	0.12077	7.98255	1.4334e-15	4.08889e-14
Sobic.002G282600	BS	WL	182.126	41.6907	111.908	2.12736	0.266584	7.98008	1.4624e-15	4.16447e-14
Sobic.003G395900	BS	WL	428.413	66.7302	247.571	2.68226	0.336192	7.97837	1.48281e-15	4.21535e-14
Sobic.004G193000	BS	WL	36.7418	169.888	103.315	-2.21018	0.277166	-7.97421	1.53355e-15	4.35215e-14
Sobic.004G156300	BS	WL	11.6541	121.192	66.4233	-3.38196	0.424141	-7.97367	1.54032e-15	4.3639e-14
Sobic.003G397200	BS	WL	207.462	35.4045	121.433	2.54863	0.319948	7.96577	1.64199e-15	4.644e-14
Sobic.005G045000	BS	WL	174.487	396.447	285.467	-1.18421	0.148734	-7.9619	1.69418e-15	4.78348e-14
Sobic.001G292700	BS	WL	149.368	462.489	305.928	-1.63097	0.204902	-7.95977	1.72364e-15	4.85837e-14
Sobic.009G055100	BS	WL	191.233	49.1989	120.216	1.95845	0.246217	7.95416	1.80345e-15	5.07472e-14
Sobic.010G253400	BS	WL	731.831	1607.46	1169.64	-1.13521	0.14282	-7.94849	1.888e-15	5.30364e-14
Sobic.003G015600	BS	WL	311.538	900.09	605.814	-1.53103	0.192637	-7.94775	1.89926e-15	5.32627e-14
Sobic.003G328600	BS	WL	641.166	332.344	486.755	0.947984	0.119417	7.93843	2.0475e-15	5.7323e-14
Sobic.001G469600	BS	WL	414.937	178.418	296.678	1.21719	0.153355	7.93708	2.07004e-15	5.78566e-14
Sobic.009G055800	BS	WL	36.103	145.5	90.8017	-2.01209	0.253527	-7.93642	2.08093e-15	5.80377e-14
Sobic.001G094200	BS	WL	272.943	582.867	427.905	-1.09458	0.137922	-7.93627	2.08351e-15	5.80377e-14
Sobic.002G082900	BS	WL	86.2983	284.132	185.215	-1.71983	0.216784	-7.9334	2.13231e-15	5.92974e-14
Sobic.007G151100	BS	WL	765.26	200.873	483.066	1.92976	0.24335	7.92998	2.19181e-15	6.08503e-14
Sobic.001G293300	BS	WL	371.331	1376.53	873.93	-1.89049	0.238571	-7.92424	2.29547e-15	6.36216e-14
Sobic.004G054400	BS	WL	88.3573	587.229	337.793	-2.73313	0.345139	-7.91894	2.39547e-15	6.62827e-14
Sobic.004G238600	BS	WL	113.453	644.157	378.805	-2.50584	0.31648	-7.91786	2.41631e-15	6.6748e-14
Sobic.009G015100	BS	WL	249.009	513.522	381.265	-1.04422	0.131944	-7.91409	2.49076e-15	6.86904e-14
Sobic.003G308200	BS	WL	250.384	100.284	175.334	1.32023	0.166883	7.9111	2.55132e-15	7.02439e-14
Sobic.009G191400	BS	WL	1121.98	587.241	854.61	0.934104	0.118165	7.90505	2.67818e-15	7.36145e-14
Sobic.009G008100	BS	WL	810.637	424.579	617.608	0.933191	0.118229	7.89309	2.94796e-15	8.0896e-14
Sobic.005G224900	BS	WL	188.994	35.1789	112.086	2.42517	0.307282	7.89233	2.96596e-15	8.12556e-14
Sobic.009G237700	BS	WL	133.904	30.8916	82.398	2.11588	0.268226	7.8884	3.06073e-15	8.37139e-14
Sobic.004G031200	BS	WL	355.684	60.0013	207.843	2.56765	0.325656	7.88455	3.15659e-15	8.61937e-14
Sobic.010G231300	BS	WL	33.731	167.105	100.418	-2.3108	0.293163	-7.8823	3.2142e-15	8.76226e-14
Sobic.006G065600	BS	WL	305.154	872.969	589.061	-1.51678	0.192467	-7.88075	3.25414e-15	8.8566e-14
Sobic.001G463200	BS	WL	725.231	1643.96	1184.6	-1.18076	0.149847	-7.87975	3.28033e-15	8.91327e-14
Sobic.004G268500	BS	WL	2925.41	8878.33	5901.87	-1.60168	0.203281	-7.87914	3.29639e-15	8.94227e-14
Sobic.002G050500	BS	WL	86.4821	14.3869	50.4345	2.58823	0.328578	7.87706	3.35178e-15	9.0777e-14
Sobic.009G034700	BS	WL	2163.18	3890.8	3026.99	-0.846996	0.107616	-7.87051	3.53191e-15	9.54997e-14
Sobic.001G040800	BS	WL	7859.1	3783.77	5821.44	1.05455	0.134138	7.86172	3.7889e-15	1.02249e-13
Sobic.004G207400	BS	WL	2903.65	10832.4	6868.02	-1.89944	0.241611	-7.86156	3.79385e-15	1.02249e-13
Sobic.006G182300	BS	WL	153.883	32.3492	93.116	2.25056	0.286305	7.8607	3.8198e-15	1.02782e-13
Sobic.005G196100	BS	WL	314.862	820.391	567.626	-1.38194	0.175816	-7.86016	3.83638e-15	1.03061e-13
Sobic.009G213000	BS	WL	350.119	818.01	584.065	-1.22451	0.15592	-7.85344	4.04763e-15	1.0856e-13
Sobic.006G143900	BS	WL	260.14	66.4916	163.316	1.96826	0.250674	7.85188	4.09837e-15	1.09744e-13
Sobic.006G235500	BS	WL	255.48	55.4293	155.455	2.20255	0.280584	7.84989	4.16408e-15	1.11324e-13
Sobic.008G134800	BS	WL	267.06	1242.64	754.85	-2.21848	0.282747	-7.84618	4.28913e-15	1.14482e-13
Sobic.004G062500	BS	WL	830.873	216.722	523.797	1.93864	0.247134	7.84449	4.34703e-15	1.15842e-13
Sobic.004G070500	BS	WL	31.8148	141.581	86.6979	-2.15491	0.274782	-7.84223	4.42605e-15	1.17758e-13
Sobic.001G489300	BS	WL	430.868	158.472	294.67	1.4431	0.184047	7.84089	4.47363e-15	1.18834e-13
Sobic.008G075200	BS	WL	91.854	287.099	189.477	-1.6452	0.209857	-7.8396	4.51977e-15	1.19868e-13
Sobic.006G214300	BS	WL	456.209	167.849	312.029	1.44277	0.184043	7.8393	4.53072e-15	1.19966e-13
Sobic.006G201900	BS	WL	120.096	20.8315	70.4635	2.52727	0.322429	7.83824	4.56906e-15	1.20789e-13
Sobic.001G029600	BS	WL	125.137	432.182	278.659	-1.78863	0.228699	-7.82088	5.24533e-15	1.38447e-13
Sobic.009G022500	BS	WL	112.12	10.0965	61.1083	3.47608	0.444482	7.82052	5.26049e-15	1.38626e-13
Sobic.007G202800	BS	WL	132.489	20.5415	76.5151	2.69161	0.344193	7.82005	5.28005e-15	1.38921e-13
Sobic.008G171000	BS	WL	79.4236	383.644	231.534	-2.27306	0.290747	-7.818	5.36683e-15	1.40868e-13
Sobic.010G019800	BS	WL	280.558	1394.35	837.454	-2.31348	0.295921	-7.8179	5.37101e-15	1.40868e-13
Sobic.004G108100	BS	WL	42.2006	142.234	92.2172	-1.75405	0.224559	-7.81106	5.67106e-15	1.48503e-13
Sobic.006G057866	BS	WL	223.617	52.1204	137.869	2.10153	0.269076	7.81019	5.71021e-15	1.49293e-13
Sobic.002G279700	BS	WL	884.169	2632.64	1758.4	-1.57421	0.201697	-7.80485	5.95747e-15	1.55512e-13
Sobic.001G448600	BS	WL	99.8142	322.647	211.231	-1.69357	0.217082	-7.80153	6.11615e-15	1.59404e-13
Sobic.001G436200	BS	WL	2193.36	3720.75	2957.06	-0.762427	0.097759	-7.79905	6.23761e-15	1.62315e-13
Sobic.006G226200	BS	WL	131.578	37.7581	84.6679	1.80171	0.231031	7.79859	6.26014e-15	1.62646e-13
Sobic.003G221200	BS	WL	546.416	2818.67	1682.54	-2.36708	0.303538	-7.79829	6.27517e-15	1.62782e-13
Sobic.002G352800	BS	WL	730.781	297.642	514.211	1.29605	0.166279	7.79442	6.4704e-15	1.67584e-13
Sobic.003G442300	BS	WL	325.013	118.882	221.947	1.45083	0.186269	7.78889	6.75981e-15	1.74807e-13
Sobic.003G027000	BS	WL	555.167	134.882	345.025	2.04152	0.262174	7.78691	6.86692e-15	1.77301e-13
Sobic.001G010900	BS	WL	136.772	616.878	376.825	-2.17387	0.279509	-7.77744	7.40082e-15	1.90789e-13
Sobic.004G233200	BS	WL	4154.38	1443.38	2798.88	1.52521	0.196165	7.77514	7.53662e-15	1.93989e-13
Sobic.001G038200	BS	WL	144.597	33.1778	88.8874	2.12642	0.273692	7.76937	7.88761e-15	2.02709e-13
Sobic.002G033700	BS	WL	363.061	160.847	261.954	1.17407	0.151159	7.76716	8.02678e-15	2.05967e-13
Sobic.003G070900	BS	WL	924.299	3735.82	2330.06	-2.01509	0.259698	-7.75936	8.53581e-15	2.18438e-13
Sobic.010G146700	BS	WL	429.987	2581.08	1505.53	-2.58575	0.333245	-7.75931	8.53911e-15	2.18438e-13
Sobic.009G076400	BS	WL	1382.99	2530.16	1956.58	-0.871419	0.112323	-7.75818	8.61579e-15	2.19785e-13
Sobic.004G034600	BS	WL	242.459	1028.52	635.492	-2.08515	0.268769	-7.75814	8.61825e-15	2.19785e-13
Sobic.001G180900	BS	WL	596.293	285.69	440.992	1.06169	0.136903	7.75507	8.82976e-15	2.24834e-13
Sobic.001G309200	BS	WL	288.61	75.4885	182.049	1.93513	0.249539	7.75485	8.84458e-15	2.24866e-13
Sobic.004G170300	BS	WL	108.358	10.1701	59.2642	3.42201	0.441521	7.7505	9.15311e-15	2.32355e-13
Sobic.001G433100	BS	WL	167.263	455.636	311.45	-1.44602	0.186644	-7.74745	9.37536e-15	2.37503e-13
Sobic.010G269400	BS	WL	446.873	1433.03	939.949	-1.68137	0.217025	-7.74733	9.38454e-15	2.37503e-13
Sobic.003G249400	BS	WL	31.8202	152.754	92.2871	-2.26372	0.292242	-7.74605	9.47942e-15	2.39539e-13
Sobic.008G136500	BS	WL	24.2173	161.088	92.6527	-2.73586	0.353316	-7.74338	9.6807e-15	2.44254e-13
Sobic.002G028700	BS	WL	5280.49	2694.86	3987.68	0.970513	0.125354	7.74217	9.77377e-15	2.46228e-13
Sobic.006G078400	BS	WL	6456.24	14634.2	10545.2	-1.1806	0.152526	-7.74031	9.9177e-15	2.49475e-13
Sobic.007G125700	BS	WL	150.732	25.8707	88.3013	2.5429	0.328647	7.73749	1.01402e-14	2.54499e-13
Sobic.003G258200	BS	WL	202.156	58.9443	130.55	1.77845	0.229851	7.73739	1.01481e-14	2.54499e-13
Sobic.001G390200	BS	WL	447.391	3317.04	1882.22	-2.89045	0.373808	-7.73244	1.05507e-14	2.64197e-13
Sobic.007G074500	BS	WL	700.503	2892.03	1796.26	-2.04574	0.264649	-7.73	1.07547e-14	2.68793e-13
Sobic.004G274400	BS	WL	437.031	210.575	323.803	1.05336	0.136271	7.72986	1.07666e-14	2.68793e-13
Sobic.006G202300	BS	WL	141.506	34.5772	88.0418	2.03493	0.263271	7.7294	1.08054e-14	2.69357e-13
Sobic.007G043700	BS	WL	41.1096	222.048	131.579	-2.43497	0.315125	-7.72699	1.10122e-14	2.74086e-13
Sobic.001G475500	BS	WL	419.36	157.238	288.299	1.41504	0.183134	7.7268	1.10282e-14	2.74086e-13
Sobic.008G087900	BS	WL	558.165	1231.14	894.653	-1.14135	0.147735	-7.72566	1.11278e-14	2.7615e-13
Sobic.006G192200	BS	WL	171.972	39.9186	105.945	2.10774	0.272912	7.72315	1.13489e-14	2.81169e-13
Sobic.001G316400	BS	WL	759.687	354.853	557.27	1.09815	0.142192	7.72298	1.1364e-14	2.81169e-13
Sobic.008G008801	BS	WL	117.476	26.6166	72.0465	2.14292	0.277549	7.72088	1.15534e-14	2.8543e-13
Sobic.002G323300	BS	WL	205.349	66.1925	135.771	1.63417	0.211663	7.72063	1.15755e-14	2.85522e-13
Sobic.004G288700	BS	WL	5768.1	3210.3	4489.2	0.84541	0.109504	7.72039	1.15976e-14	2.85522e-13
Sobic.003G136900	BS	WL	33.0462	124.644	78.8453	-1.91681	0.248283	-7.72027	1.16087e-14	2.85522e-13
Sobic.003G319600	BS	WL	123.713	16.945	70.3292	2.8707	0.37212	7.71444	1.21512e-14	2.98423e-13
Sobic.006G048000	BS	WL	23.5731	163.889	93.7312	-2.79843	0.362761	-7.71424	1.21701e-14	2.98447e-13
Sobic.009G211000	BS	WL	130.463	28.7463	79.6047	2.18255	0.282974	7.71289	1.23001e-14	3.01175e-13
Sobic.003G139300	BS	WL	309.076	117.421	213.248	1.39608	0.18101	7.71271	1.23177e-14	3.01175e-13
Sobic.008G063100	BS	WL	2516.47	16665	9590.71	-2.72737	0.353756	-7.70977	1.26043e-14	3.07731e-13
Sobic.009G156900	BS	WL	276.519	577.229	426.874	-1.06189	0.137744	-7.70913	1.26676e-14	3.08822e-13
Sobic.001G094800	BS	WL	125.35	23.3342	74.3421	2.42491	0.314634	7.70709	1.28719e-14	3.13343e-13
Sobic.003G201100	BS	WL	129.649	16.5474	73.0983	2.97104	0.385614	7.7047	1.31152e-14	3.18797e-13
Sobic.007G161500	BS	WL	176.876	1064.8	620.837	-2.59007	0.336251	-7.70277	1.33144e-14	3.23165e-13
Sobic.010G186500	BS	WL	225.845	47.3235	136.584	2.25729	0.293336	7.69523	1.41244e-14	3.42327e-13
Sobic.002G376700	BS	WL	671.916	79.3134	375.615	3.0825	0.400763	7.69157	1.45336e-14	3.5173e-13
Sobic.004G048000	BS	WL	126.828	28.7738	77.801	2.1411	0.278638	7.68417	1.5399e-14	3.72132e-13
Sobic.009G111600	BS	WL	1322.47	2265.71	1794.09	-0.776706	0.101093	-7.68309	1.553e-14	3.74752e-13
Sobic.009G017800	BS	WL	1720.2	684.136	1202.17	1.33042	0.17322	7.68055	1.58406e-14	3.81648e-13
Sobic.003G094100	BS	WL	164.568	938.502	551.535	-2.51222	0.327095	-7.68038	1.58618e-14	3.81648e-13
Sobic.003G363800	BS	WL	1202.93	2254.76	1728.85	-0.906437	0.11807	-7.67711	1.6272e-14	3.90952e-13
Sobic.007G127100	BS	WL	1325.61	4354.37	2839.99	-1.71587	0.223541	-7.6759	1.64267e-14	3.94097e-13
Sobic.001G401700	BS	WL	655.754	1174.56	915.159	-0.840845	0.109555	-7.6751	1.65285e-14	3.95968e-13
Sobic.010G084000	BS	WL	243.97	97.8913	170.931	1.31842	0.17186	7.67146	1.70048e-14	4.06793e-13
Sobic.001G207700	BS	WL	280.857	924.421	602.639	-1.71887	0.224143	-7.66864	1.73832e-14	4.15245e-13
Sobic.003G367800	BS	WL	804.833	176.597	490.715	2.18843	0.285498	7.66532	1.78389e-14	4.2552e-13
Sobic.010G231500	BS	WL	182.238	1009.6	595.921	-2.4703	0.322322	-7.66407	1.80128e-14	4.29051e-13
Sobic.008G040900	BS	WL	94.3421	4.71839	49.5303	4.33153	0.565314	7.66216	1.82836e-14	4.34877e-13
Sobic.005G121500	BS	WL	291.323	71.941	181.632	2.01831	0.263522	7.65897	1.87426e-14	4.45157e-13
Sobic.001G121100	BS	WL	107.348	611.908	359.628	-2.51167	0.327999	-7.65754	1.89532e-14	4.49515e-13
Sobic.001G135100	BS	WL	851.456	2622.38	1736.92	-1.62294	0.21196	-7.65683	1.90578e-14	4.51352e-13
Sobic.002G046700	BS	WL	316.744	47.916	182.33	2.72571	0.356028	7.6559	1.91966e-14	4.53991e-13
Sobic.004G353900	BS	WL	118.709	353.296	236.003	-1.57387	0.205723	-7.65043	2.00316e-14	4.73065e-13
Sobic.008G059100	BS	WL	1472.26	358.816	915.54	2.03672	0.266247	7.64977	2.01344e-14	4.74411e-13
Sobic.001G496800	BS	WL	3109.63	1720.97	2415.3	0.853465	0.111568	7.64969	2.01457e-14	4.74411e-13
Sobic.005G101200	BS	WL	757.972	4569.05	2663.51	-2.59176	0.339012	-7.64506	2.08848e-14	4.90851e-13
Sobic.002G299900	BS	WL	70.3136	427.332	248.823	-2.60449	0.340681	-7.64495	2.0903e-14	4.90851e-13
Sobic.004G051900	BS	WL	189.57	48.8291	119.199	1.95674	0.256054	7.64192	2.14012e-14	5.0184e-13
Sobic.008G065000	BS	WL	245.324	1942.92	1094.12	-2.98571	0.390819	-7.63962	2.17867e-14	5.10158e-13
Sobic.010G190700	BS	WL	37.7965	369.431	203.614	-3.29046	0.430778	-7.63841	2.19919e-14	5.14239e-13
Sobic.003G403900	BS	WL	1144.51	258.915	701.711	2.14417	0.280891	7.63348	2.28504e-14	5.33563e-13
Sobic.003G265200	BS	WL	15.3108	95.2256	55.2682	-2.63887	0.345722	-7.63292	2.29495e-14	5.35124e-13
Sobic.003G305000	BS	WL	360.371	96.32	228.345	1.90382	0.249437	7.63248	2.30283e-14	5.36206e-13
Sobic.001G484900	BS	WL	134.929	24.0464	79.4875	2.48787	0.325981	7.63195	2.31232e-14	5.37662e-13
Sobic.002G313800	BS	WL	199.177	53.9692	126.573	1.8847	0.24699	7.63067	2.33541e-14	5.42271e-13
Sobic.004G004600	BS	WL	228.729	67.0599	147.894	1.76926	0.231924	7.62863	2.37263e-14	5.50146e-13
Sobic.009G105300	BS	WL	116.659	24.0129	70.3357	2.27831	0.298678	7.628	2.38424e-14	5.52066e-13
Sobic.006G272900	BS	WL	812.244	1673.35	1242.8	-1.0427	0.1367	-7.62764	2.39087e-14	5.52831e-13
Sobic.001G048600	BS	WL	20.5281	104.687	62.6077	-2.35251	0.30847	-7.62637	2.4145e-14	5.57518e-13
Sobic.001G037500	BS	WL	92.7603	346.991	219.875	-1.90395	0.249665	-7.62604	2.4207e-14	5.58174e-13
Sobic.003G049600	BS	WL	399.832	130.272	265.052	1.61848	0.212254	7.62522	2.43621e-14	5.6097e-13
Sobic.010G044900	BS	WL	290.554	708.329	499.441	-1.28603	0.168721	-7.62219	2.49406e-14	5.73496e-13
Sobic.001G169900	BS	WL	1214.25	3507.56	2360.9	-1.53046	0.200817	-7.62118	2.51358e-14	5.77186e-13
Sobic.001G059100	BS	WL	1322.68	358.787	840.734	1.88246	0.247191	7.6154	2.62886e-14	6.02822e-13
Sobic.009G213800	BS	WL	127.942	650.066	389.004	-2.34575	0.308185	-7.61149	2.70958e-14	6.20474e-13
Sobic.004G163300	BS	WL	163.209	43.0047	103.107	1.9226	0.252692	7.60846	2.77383e-14	6.34312e-13
Sobic.005G036800	BS	WL	116.353	28.7982	72.5755	2.01583	0.265009	7.60664	2.81317e-14	6.42424e-13
Sobic.010G018600	BS	WL	213.651	30.5459	122.098	2.80643	0.368968	7.60614	2.82395e-14	6.43999e-13
Sobic.010G153900	BS	WL	1563.84	757.943	1160.89	1.04506	0.137414	7.60516	2.8455e-14	6.48024e-13
Sobic.004G066300	BS	WL	69.7075	196.096	132.902	-1.49301	0.196373	-7.60293	2.89506e-14	6.57579e-13
Sobic.002G411400	BS	WL	25.3663	105.922	65.644	-2.06285	0.271324	-7.60291	2.89537e-14	6.57579e-13
Sobic.001G446100	BS	WL	75.2214	214.484	144.853	-1.51191	0.198898	-7.60141	2.92919e-14	6.64351e-13
Sobic.004G018100	BS	WL	183.936	497.259	340.597	-1.43528	0.188982	-7.5948	3.08276e-14	6.98226e-13
Sobic.005G194800	BS	WL	773.561	188.86	481.211	2.03444	0.267935	7.59302	3.12525e-14	7.06885e-13
Sobic.006G181000	BS	WL	866.361	437.634	651.997	0.985296	0.129847	7.58814	3.24542e-14	7.33067e-13
Sobic.004G222100	BS	WL	182.689	35.6129	109.151	2.3598	0.311009	7.58758	3.25943e-14	7.35231e-13
Sobic.006G055800	BS	WL	375.685	1348.43	862.06	-1.84393	0.243358	-7.57704	3.53534e-14	7.96386e-13
Sobic.003G314000	BS	WL	237.044	53.0947	145.069	2.158	0.284897	7.57466	3.60063e-14	8.09996e-13
Sobic.009G055300	BS	WL	223.722	57.3027	140.512	1.96366	0.259565	7.56518	3.87325e-14	8.70144e-13
Sobic.009G093100	BS	WL	771.195	2934.37	1852.78	-1.92799	0.254973	-7.56156	3.98278e-14	8.93543e-13
Sobic.010G199200	BS	WL	3240.46	7513.68	5377.07	-1.21335	0.160468	-7.56132	3.98992e-14	8.93935e-13
Sobic.003G228900	BS	WL	489.232	91.7905	290.511	2.41376	0.319257	7.56054	4.01398e-14	8.98113e-13
Sobic.002G297900	BS	WL	174.761	551.27	363.015	-1.65776	0.219357	-7.55738	4.11271e-14	9.18967e-13
Sobic.003G287400	BS	WL	235.042	73.6248	154.333	1.67442	0.221659	7.55403	4.22005e-14	9.41684e-13
Sobic.006G014700	BS	WL	473.869	76.556	275.212	2.63105	0.34839	7.55201	4.28581e-14	9.55075e-13
Sobic.003G153400	BS	WL	102.937	11.8229	57.3797	3.12006	0.413181	7.55132	4.30865e-14	9.58876e-13
Sobic.004G262800	BS	WL	317.573	43.8271	180.7	2.85725	0.378659	7.54572	4.49794e-14	9.99662e-13
Sobic.009G208400	BS	WL	257.776	49.5561	153.666	2.37886	0.315287	7.54506	4.52088e-14	1.00342e-12
Sobic.001G281800	BS	WL	43.4175	151.816	97.6169	-1.80707	0.239577	-7.54275	4.60152e-14	1.01995e-12
Sobic.004G073400	BS	WL	122.481	20.5078	71.4946	2.57952	0.341996	7.54255	4.60862e-14	1.02016e-12
Sobic.002G033900	BS	WL	2425.94	17418.7	9922.33	-2.84405	0.37712	-7.54152	4.64542e-14	1.02694e-12
Sobic.001G479800	BS	WL	292.272	51.3874	171.829	2.508	0.332662	7.53918	4.7294e-14	1.04412e-12
Sobic.010G259100	BS	WL	42.8339	145.745	94.2895	-1.76815	0.234626	-7.53601	4.84558e-14	1.06834e-12
Sobic.001G274600	BS	WL	32.8282	187.101	109.965	-2.51245	0.333652	-7.53015	5.06825e-14	1.11596e-12
Sobic.002G223500	BS	WL	1518.4	3059.77	2289.09	-1.01084	0.134256	-7.52916	5.10658e-14	1.12291e-12
Sobic.007G140900	BS	WL	11.0688	101.012	56.0401	-3.19474	0.424362	-7.52833	5.13929e-14	1.1286e-12
Sobic.003G070600	BS	WL	155.495	800.284	477.889	-2.3641	0.314066	-7.5274	5.17603e-14	1.13517e-12
Sobic.002G228000	BS	WL	26.6248	144.717	85.671	-2.44365	0.324819	-7.52311	5.34881e-14	1.17152e-12
Sobic.003G304100	BS	WL	326.801	47.1211	186.961	2.79439	0.371543	7.52105	5.43371e-14	1.18854e-12
Sobic.006G140700	BS	WL	514.919	2720.16	1617.54	-2.40143	0.319305	-7.52081	5.44382e-14	1.18919e-12
Sobic.002G412100	BS	WL	105.916	4.29046	55.1031	4.62125	0.61549	7.50824	5.9928e-14	1.30739e-12
Sobic.004G204900	BS	WL	555.973	292.338	424.155	0.927567	0.123555	7.50734	6.0339e-14	1.31463e-12
Sobic.004G074000	BS	WL	117.311	263.765	190.538	-1.1691	0.155872	-7.50034	6.36535e-14	1.38503e-12
Sobic.009G156600	BS	WL	190.239	28.8106	109.525	2.72443	0.363286	7.4994	6.41103e-14	1.39314e-12
Sobic.002G414400	BS	WL	519.133	3938.21	2228.67	-2.92351	0.390049	-7.49523	6.61811e-14	1.43626e-12
Sobic.007G039828	BS	WL	153.131	45.2936	99.2122	1.7579	0.234577	7.49389	6.68608e-14	1.44912e-12
Sobic.008G057100	BS	WL	58.7681	190.759	124.764	-1.69943	0.226903	-7.48968	6.90401e-14	1.49293e-12
Sobic.001G277400	BS	WL	52.9798	190.541	121.76	-1.84786	0.246722	-7.48964	6.90624e-14	1.49293e-12
Sobic.004G348300	BS	WL	1429.37	812.534	1120.95	0.814706	0.108793	7.48856	6.96332e-14	1.50332e-12
Sobic.010G175900	BS	WL	312.292	83.7849	198.038	1.89858	0.253541	7.48826	6.97937e-14	1.50482e-12
Sobic.002G348600	BS	WL	380.685	178.031	279.358	1.09697	0.146545	7.48553	7.12588e-14	1.53442e-12
Sobic.004G023900	BS	WL	1078.96	2546.16	1812.56	-1.23874	0.165593	-7.4806	7.39827e-14	1.58946e-12
Sobic.003G434900	BS	WL	1073.22	521.52	797.368	1.04127	0.139197	7.48056	7.40064e-14	1.58946e-12
Sobic.010G160700	BS	WL	101.129	431.075	266.102	-2.09235	0.279744	-7.47952	7.4596e-14	1.59741e-12
Sobic.007G145200	BS	WL	308.999	114.179	211.589	1.43594	0.191985	7.47942	7.46494e-14	1.59741e-12
Sobic.008G070700	BS	WL	164.188	55.3721	109.78	1.56872	0.209739	7.4794	7.46651e-14	1.59741e-12
Sobic.009G166500	BS	WL	2741.08	4441.55	3591.31	-0.696262	0.0931353	-7.4758	7.67328e-14	1.63953e-12
Sobic.002G261000	BS	WL	217.266	36.8867	127.076	2.55696	0.342254	7.47095	7.96172e-14	1.69898e-12
Sobic.009G133700	BS	WL	330.012	1270.27	800.141	-1.94478	0.260352	-7.46981	8.03091e-14	1.71154e-12
Sobic.002G341000	BS	WL	303.616	126.787	215.202	1.25975	0.168674	7.46857	8.10725e-14	1.7256e-12
Sobic.009G192100	BS	WL	469.896	968.49	719.193	-1.04351	0.139725	-7.46829	8.12413e-14	1.72698e-12
Sobic.004G093600	BS	WL	1528.13	742.552	1135.34	1.04132	0.139486	7.46542	8.30341e-14	1.76283e-12
Sobic.003G439600	BS	WL	300.792	921.092	610.942	-1.61493	0.216384	-7.46327	8.43994e-14	1.78953e-12
Sobic.001G509300	BS	WL	223.134	930.822	576.978	-2.06088	0.276175	-7.46224	8.5065e-14	1.80134e-12
Sobic.009G134450	BS	WL	126.901	6.58268	66.742	4.28197	0.573933	7.46075	8.60314e-14	1.81948e-12
Sobic.006G273700	BS	WL	2150.36	315.871	1233.11	2.76719	0.370973	7.45928	8.69958e-14	1.83754e-12
Sobic.004G056400	BS	WL	715.131	224.425	469.778	1.67223	0.224251	7.45699	8.85247e-14	1.86746e-12
Sobic.001G286600	BS	WL	300.706	1182.23	741.467	-1.97539	0.264925	-7.4564	8.89209e-14	1.87343e-12
Sobic.002G111800	BS	WL	267.847	586.627	427.237	-1.13122	0.151799	-7.45209	9.18696e-14	1.9331e-12
Sobic.001G205350	BS	WL	121.747	284.785	203.266	-1.22572	0.16449	-7.45166	9.21713e-14	1.937e-12
Sobic.001G410600	BS	WL	56.3984	488.905	272.652	-3.11643	0.418425	-7.448	9.47672e-14	1.98903e-12
Sobic.004G238100	BS	WL	756.129	136.644	446.387	2.46802	0.33138	7.44771	9.49754e-14	1.99089e-12
Sobic.003G303700	BS	WL	46.9421	235.759	141.351	-2.32985	0.313122	-7.4407	1.00153e-13	2.09677e-12
Sobic.006G120500	BS	WL	671.007	352.566	511.786	0.928898	0.12487	7.43894	1.01496e-13	2.12222e-12
Sobic.001G233700	BS	WL	197.763	72.2005	134.982	1.45359	0.195434	7.43777	1.024e-13	2.13842e-12
Sobic.001G159900	BS	WL	79.9052	7.48981	43.6975	3.40835	0.458335	7.43638	1.03485e-13	2.15837e-12
Sobic.010G099600	BS	WL	172.188	4.28116	88.2344	5.32465	0.716075	7.43588	1.03875e-13	2.16379e-12
Sobic.002G249900	BS	WL	57.7365	442.11	249.923	-2.93788	0.395175	-7.43436	1.05077e-13	2.18608e-12
Sobic.009G207600	BS	WL	434.312	1099.67	766.989	-1.34039	0.180352	-7.43204	1.06934e-13	2.22192e-12
Sobic.004G246400	BS	WL	225.298	61.9475	143.623	1.86124	0.250464	7.43119	1.07622e-13	2.23342e-12
Sobic.001G440500	BS	WL	196.488	48.5206	122.505	2.0182	0.27164	7.4297	1.08848e-13	2.25606e-12
Sobic.004G037800	BS	WL	48.0331	150.219	99.1262	-1.64611	0.221881	-7.41892	1.18083e-13	2.4444e-12
Sobic.002G386800	BS	WL	660.762	343.64	502.201	0.943721	0.127338	7.41118	1.25183e-13	2.58815e-12
Sobic.004G312800	BS	WL	338.069	63.1532	200.611	2.42175	0.326908	7.40805	1.28169e-13	2.6466e-12
Sobic.001G166300	BS	WL	79.7169	204.28	141.998	-1.35735	0.183268	-7.40637	1.29803e-13	2.677e-12
Sobic.002G349100	BS	WL	482.386	1212.83	847.605	-1.33023	0.179641	-7.40492	1.31231e-13	2.70311e-12
Sobic.002G189900	BS	WL	179.185	969.812	574.498	-2.43667	0.329286	-7.39987	1.36313e-13	2.8043e-12
Sobic.008G167600	BS	WL	387.108	870.815	628.961	-1.16988	0.158144	-7.39755	1.38716e-13	2.8502e-12
Sobic.002G292600	BS	WL	230.285	31.1661	130.726	2.88433	0.389912	7.39739	1.38888e-13	2.85022e-12
Sobic.009G027800	BS	WL	252.62	41.6599	147.14	2.60021	0.351528	7.39687	1.39429e-13	2.85779e-12
Sobic.004G145801	BS	WL	1289.72	2161.17	1725.44	-0.744657	0.100684	-7.39598	1.40374e-13	2.87359e-12
Sobic.010G092600	BS	WL	4658.97	904.306	2781.64	2.36514	0.319848	7.39458	1.41861e-13	2.89985e-12
Sobic.001G291900	BS	WL	188.53	515.876	352.203	-1.4527	0.196458	-7.39444	1.42005e-13	2.89985e-12
Sobic.001G073600	BS	WL	2144.91	1172.07	1658.49	0.871983	0.117955	7.39251	1.44079e-13	2.93857e-12
Sobic.001G536800	BS	WL	114.559	383.34	248.949	-1.74346	0.23586	-7.3919	1.44745e-13	2.94853e-12
Sobic.010G160000	BS	WL	3.08043	56.4444	29.7624	-4.2054	0.569165	-7.38873	1.48243e-13	3.01609e-12
Sobic.009G054900	BS	WL	41.656	157.538	99.5971	-1.92053	0.26006	-7.38493	1.5253e-13	3.09952e-12
Sobic.006G265000	BS	WL	13.4535	75.0728	44.2631	-2.48151	0.33619	-7.38126	1.56797e-13	3.18233e-12
Sobic.001G483200	BS	WL	335.929	672.022	503.976	-1.0004	0.135541	-7.38078	1.5737e-13	3.19006e-12
Sobic.004G074500	BS	WL	70.4131	208.256	139.334	-1.5632	0.212132	-7.36901	1.71897e-13	3.48028e-12
Sobic.007G047300	BS	WL	4542.88	1084.9	2813.89	2.06603	0.280436	7.36723	1.74213e-13	3.52288e-12
Sobic.003G445300	BS	WL	743.492	4630.43	2686.96	-2.63886	0.358398	-7.36293	1.79914e-13	3.63373e-12
Sobic.003G253000	BS	WL	1788.59	786.019	1287.3	1.18625	0.161131	7.36204	1.81114e-13	3.65353e-12
Sobic.003G341000	BS	WL	316.835	89.2337	203.034	1.82875	0.248435	7.36107	1.82446e-13	3.67594e-12
Sobic.001G268700	BS	WL	130.691	36.9144	83.8028	1.82188	0.247563	7.35924	1.84955e-13	3.72197e-12
Sobic.002G309400	BS	WL	1576.66	827.843	1202.25	0.929474	0.126341	7.35685	1.883e-13	3.78469e-12
Sobic.009G036300	BS	WL	525.188	1673.95	1099.57	-1.6725	0.227361	-7.35615	1.89296e-13	3.80011e-12
Sobic.003G103300	BS	WL	901.327	6363.17	3632.25	-2.8197	0.383517	-7.35221	1.9495e-13	3.90889e-12
Sobic.002G252300	BS	WL	2385.5	461.831	1423.67	2.36892	0.322229	7.35166	1.95754e-13	3.92028e-12
Sobic.007G140700	BS	WL	3380.12	7172.33	5276.22	-1.08539	0.147817	-7.34279	2.09186e-13	4.18422e-12
Sobic.002G184600	BS	WL	884.593	211.88	548.236	2.06177	0.280799	7.34251	2.09631e-13	4.18807e-12
Sobic.001G533600	BS	WL	149.085	20.8255	84.9555	2.8396	0.386888	7.33958	2.1427e-13	4.27561e-12
Sobic.003G376200	BS	WL	144.156	33.104	88.6301	2.12374	0.28967	7.3316	2.27426e-13	4.53269e-12
Sobic.009G188000	BS	WL	297.78	53.5076	175.644	2.47637	0.337876	7.32923	2.31479e-13	4.60792e-12
Sobic.010G266000	BS	WL	14.1003	80.9158	47.508	-2.52353	0.344619	-7.32267	2.43078e-13	4.83304e-12
Sobic.007G004800	BS	WL	635.678	4131.09	2383.39	-2.70028	0.368814	-7.32152	2.45183e-13	4.86906e-12
Sobic.006G174400	BS	WL	105.156	957.926	531.541	-3.18795	0.435582	-7.31882	2.50169e-13	4.96214e-12
Sobic.006G095600	BS	WL	428.722	78.3581	253.54	2.45205	0.335283	7.31337	2.60528e-13	5.16144e-12
Sobic.009G245000	BS	WL	52.7202	307.505	180.113	-2.54501	0.348198	-7.3091	2.68945e-13	5.32184e-12
Sobic.001G513600	BS	WL	2324.37	622.201	1473.28	1.9014	0.260155	7.3087	2.6974e-13	5.33122e-12
Sobic.010G134000	BS	WL	165.126	35.6588	100.392	2.21284	0.302876	7.30608	2.75054e-13	5.42977e-12
Sobic.004G010000	BS	WL	142.18	39.0872	90.6337	1.86171	0.254894	7.30385	2.79639e-13	5.51374e-12
Sobic.002G278500	BS	WL	234.201	1211.14	722.672	-2.37092	0.324729	-7.30121	2.85187e-13	5.61646e-12
Sobic.009G013400	BS	WL	337.052	981.207	659.129	-1.54131	0.211111	-7.30097	2.85708e-13	5.62004e-12
Sobic.001G063500	BS	WL	166.495	30.4053	98.4503	2.45081	0.335721	7.30014	2.87468e-13	5.64654e-12
Sobic.007G166900	BS	WL	342.169	56.8816	199.525	2.58934	0.354704	7.30002	2.87735e-13	5.64654e-12
Sobic.009G195000	BS	WL	212.037	71.3361	141.687	1.57324	0.215532	7.29935	2.89159e-13	5.66144e-12
Sobic.003G280600	BS	WL	489.165	88.7688	288.967	2.46233	0.337336	7.29934	2.89176e-13	5.66144e-12
Sobic.004G099300	BS	WL	395.042	1774.63	1084.83	-2.16765	0.297004	-7.29838	2.91242e-13	5.69518e-12
Sobic.001G524000	BS	WL	837.411	420.9	629.156	0.992549	0.136111	7.29219	3.04952e-13	5.95445e-12
Sobic.001G427100	BS	WL	320.792	108.062	214.427	1.57088	0.215423	7.29207	3.05218e-13	5.95445e-12
Sobic.002G286900	BS	WL	856.966	1389.26	1123.11	-0.697009	0.0956065	-7.29039	3.09051e-13	6.02215e-12
Sobic.001G382700	BS	WL	202.976	55.7111	129.344	1.86568	0.25593	7.28979	3.10428e-13	6.04188e-12
Sobic.006G265900	BS	WL	167.338	628.256	397.797	-1.90903	0.262163	-7.28185	3.29264e-13	6.40099e-12
Sobic.002G130800	BS	WL	516.367	931.014	723.691	-0.850467	0.116821	-7.28011	3.33556e-13	6.47684e-12
Sobic.009G188100	BS	WL	97.6114	19.7071	58.6593	2.30621	0.316821	7.27922	3.35763e-13	6.51208e-12
Sobic.008G059200	BS	WL	667.464	158.91	413.187	2.07064	0.284481	7.27867	3.3713e-13	6.53097e-12
Sobic.004G331400	BS	WL	1475.11	2830.63	2152.87	-0.9402	0.129204	-7.27685	3.417e-13	6.61177e-12
Sobic.003G004200	BS	WL	51.4635	211.109	131.286	-2.03748	0.280092	-7.27433	3.48142e-13	6.72858e-12
Sobic.004G330600	BS	WL	315.936	797.436	556.686	-1.33593	0.183748	-7.27046	3.58277e-13	6.9164e-12
Sobic.004G243500	BS	WL	97.7313	7.5694	52.6504	3.69331	0.508059	7.26944	3.60968e-13	6.96027e-12
Sobic.004G249500	BS	WL	30.9427	131.695	81.3188	-2.09111	0.287787	-7.26618	3.69805e-13	7.11865e-12
Sobic.001G077400	BS	WL	460.951	84.8765	272.914	2.4414	0.335998	7.26609	3.70039e-13	7.11865e-12
Sobic.003G046800	BS	WL	98.3967	16.8774	57.6371	2.54344	0.350458	7.25746	3.94415e-13	7.57879e-12
Sobic.002G300600	BS	WL	1758.18	8714.04	5236.11	-2.3093	0.318462	-7.25143	4.12393e-13	7.91508e-12
Sobic.008G111100	BS	WL	68.7456	384.937	226.842	-2.48622	0.342913	-7.25029	4.15868e-13	7.97256e-12
Sobic.002G395200	BS	WL	30.0092	120.458	75.2338	-2.00665	0.276868	-7.24767	4.24016e-13	8.11939e-12
Sobic.008G173000	BS	WL	239.072	640.586	439.829	-1.42231	0.196332	-7.2444	4.34374e-13	8.30815e-12
Sobic.001G495300	BS	WL	74.0462	226.021	150.034	-1.61115	0.222452	-7.2427	4.39852e-13	8.40325e-12
Sobic.009G031900	BS	WL	56.7489	3.59978	30.1743	3.98089	0.550245	7.23476	4.66359e-13	8.89942e-12
Sobic.002G304500	BS	WL	21.4346	97.2945	59.3645	-2.18469	0.301983	-7.23449	4.67276e-13	8.90668e-12
Sobic.002G306900	BS	WL	419.313	1255.86	837.585	-1.58272	0.218802	-7.23361	4.70336e-13	8.95472e-12
Sobic.003G062000	BS	WL	632.407	92.9782	362.693	2.76463	0.382292	7.23173	4.76876e-13	9.05956e-12
Sobic.001G203200	BS	WL	264.83	62.6963	163.763	2.07766	0.287299	7.23171	4.76934e-13	9.05956e-12
Sobic.008G188600	BS	WL	631.447	4312.92	2472.19	-2.77204	0.383478	-7.22867	4.87763e-13	9.25467e-12
Sobic.002G233800	BS	WL	161.798	415.27	288.534	-1.36022	0.188245	-7.22581	4.9812e-13	9.44039e-12
Sobic.007G115200	BS	WL	119.657	35.2401	77.4488	1.76428	0.244203	7.22467	5.02331e-13	9.50935e-12
Sobic.006G138100	BS	WL	858.485	1555.54	1207.01	-0.85754	0.118699	-7.2245	5.02947e-13	9.51016e-12
Sobic.006G259900	BS	WL	417.064	1174.37	795.718	-1.49369	0.206835	-7.22162	5.13706e-13	9.70256e-12
Sobic.009G225100	BS	WL	784.055	422.087	603.071	0.893858	0.123778	7.22143	5.14434e-13	9.70527e-12
Sobic.003G234500	BS	WL	1852.37	6933.22	4392.8	-1.9042	0.263878	-7.21622	5.34511e-13	1.00726e-11
Sobic.006G021800	BS	WL	173.895	568.521	371.208	-1.70939	0.237097	-7.20968	5.60852e-13	1.0557e-11
Sobic.004G298900	BS	WL	738.357	1969.91	1354.13	-1.41587	0.196408	-7.20884	5.64309e-13	1.061e-11
Sobic.001G221800	BS	WL	471.95	184.711	328.331	1.35356	0.187808	7.20714	5.71377e-13	1.0727e-11
Sobic.001G134500	BS	WL	1443.77	265.108	854.438	2.4453	0.339294	7.20704	5.7182e-13	1.0727e-11
Sobic.006G215100	BS	WL	83.6811	18.286	50.9836	2.192	0.304205	7.20566	5.77626e-13	1.08236e-11
Sobic.001G360700	BS	WL	311.736	58.018	184.877	2.42491	0.336547	7.20525	5.79365e-13	1.0844e-11
Sobic.005G064800	BS	WL	450.225	1109.5	779.863	-1.30149	0.180656	-7.20423	5.83742e-13	1.09136e-11
Sobic.002G214600	BS	WL	499.668	1653.36	1076.51	-1.72655	0.239673	-7.20376	5.85728e-13	1.09384e-11
Sobic.010G109300	BS	WL	275.118	51.8916	163.505	2.40761	0.334323	7.20144	5.95794e-13	1.11139e-11
Sobic.006G132000	BS	WL	88.6513	238.384	163.518	-1.42738	0.198257	-7.19962	6.03802e-13	1.12506e-11
Sobic.001G066700	BS	WL	1236.38	414.199	825.289	1.57794	0.219193	7.19886	6.07179e-13	1.13009e-11
Sobic.001G170700	BS	WL	96.4879	10.3652	53.4266	3.2148	0.446749	7.19598	6.20125e-13	1.15289e-11
Sobic.009G153000	BS	WL	1129.72	351.033	740.379	1.68623	0.23439	7.19413	6.28604e-13	1.16735e-11
Sobic.004G338000	BS	WL	81.3815	10.7259	46.0537	2.91949	0.406078	7.18947	6.50432e-13	1.20653e-11
Sobic.009G226900	BS	WL	90.3217	16.4586	53.3901	2.45273	0.341259	7.18731	6.60782e-13	1.22436e-11
Sobic.006G228700	BS	WL	136.528	33.388	84.958	2.03158	0.282717	7.18591	6.67607e-13	1.23556e-11
Sobic.010G076800	BS	WL	420.691	1625.06	1022.88	-1.94988	0.271353	-7.18577	6.68313e-13	1.23556e-11
Sobic.001G361800	BS	WL	70.4627	8.59291	39.5278	3.0323	0.4223	7.18045	6.9481e-13	1.28312e-11
Sobic.001G042000	BS	WL	332.878	78.4747	205.676	2.08538	0.290495	7.17874	7.0359e-13	1.29789e-11
Sobic.002G426100	BS	WL	483.214	1808.91	1146.06	-1.90453	0.265462	-7.17439	7.26307e-13	1.33831e-11
Sobic.001G453200	BS	WL	357.338	178.382	267.86	1.00271	0.139798	7.17253	7.36262e-13	1.35515e-11
Sobic.003G102500	BS	WL	577.743	1415.86	996.802	-1.29332	0.18039	-7.16958	7.52274e-13	1.38201e-11
Sobic.002G401200	BS	WL	601.274	159.6	380.437	1.91374	0.26693	7.16942	7.53157e-13	1.38201e-11
Sobic.003G119900	BS	WL	891.862	295.941	593.901	1.59215	0.222076	7.16939	7.53353e-13	1.38201e-11
Sobic.002G354900	BS	WL	947.81	360.799	654.305	1.39349	0.194396	7.1683	7.59325e-13	1.39143e-11
Sobic.005G092700	BS	WL	18.7304	145.814	82.2721	-2.9631	0.413445	-7.16687	7.67343e-13	1.40457e-11
Sobic.003G232700	BS	WL	241.734	847.033	544.384	-1.80933	0.252473	-7.16643	7.69787e-13	1.40749e-11
Sobic.003G257400	BS	WL	272.55	43.1085	157.829	2.66056	0.371315	7.16524	7.76478e-13	1.41816e-11
Sobic.002G160400	BS	WL	321.82	128.019	224.919	1.33004	0.185785	7.159	8.12662e-13	1.48262e-11
Sobic.006G097500	BS	WL	691.978	3774.84	2233.41	-2.44772	0.341958	-7.15796	8.18888e-13	1.49234e-11
Sobic.007G178500	BS	WL	156.84	523.483	340.161	-1.73948	0.243038	-7.15725	8.23121e-13	1.4984e-11
Sobic.001G374700	BS	WL	2250.45	4010.76	3130.61	-0.833604	0.116478	-7.15674	8.26203e-13	1.50237e-11
Sobic.002G230100	BS	WL	1562.32	2815.56	2188.94	-0.849768	0.11876	-7.15534	8.34635e-13	1.51604e-11
Sobic.004G190500	BS	WL	584.393	196.126	390.26	1.57518	0.220335	7.149	8.74151e-13	1.58608e-11
Sobic.004G208600	BS	WL	107.619	303.715	205.667	-1.49734	0.209538	-7.14594	8.93816e-13	1.61999e-11
Sobic.001G418600	BS	WL	386.767	128.028	257.397	1.59543	0.223279	7.14546	8.96923e-13	1.62385e-11
Sobic.003G193700	BS	WL	264.728	516.529	390.628	-0.964618	0.135021	-7.14423	9.05047e-13	1.63677e-11
Sobic.004G350000	BS	WL	311.791	747.663	529.727	-1.26222	0.176697	-7.14338	9.10651e-13	1.64512e-11
Sobic.008G021300	BS	WL	59.2745	380.192	219.733	-2.68232	0.375669	-7.14012	9.32526e-13	1.6828e-11
Sobic.003G205300	BS	WL	474.986	221.097	348.042	1.10403	0.154718	7.13572	9.62783e-13	1.73552e-11
Sobic.003G085000	BS	WL	247.634	945.561	596.598	-1.93329	0.270972	-7.13463	9.70447e-13	1.74744e-11
Sobic.001G463900	BS	WL	94.4497	12.8679	53.6588	2.87195	0.402606	7.13341	9.79131e-13	1.76116e-11
Sobic.009G017600	BS	WL	348.057	57.767	202.912	2.59075	0.36329	7.13135	9.93889e-13	1.78577e-11
Sobic.001G023400	BS	WL	57.8732	203.307	130.59	-1.81359	0.254337	-7.13066	9.98857e-13	1.79148e-11
Sobic.009G052600	BS	WL	2360.66	1131.57	1746.12	1.06098	0.148792	7.13061	9.99226e-13	1.79148e-11
Sobic.010G246200	BS	WL	372.853	72.1337	222.494	2.37091	0.332508	7.13038	1.00089e-12	1.79254e-11
Sobic.008G097401	BS	WL	251.736	97.6557	174.696	1.36583	0.191564	7.12991	1.00437e-12	1.79683e-11
Sobic.003G085400	BS	WL	835.406	3837.98	2336.69	-2.19991	0.308865	-7.12254	1.05952e-12	1.89346e-11
Sobic.004G028500	BS	WL	250.992	707.124	479.058	-1.49455	0.209867	-7.12139	1.06843e-12	1.90731e-11
Sobic.008G117900	BS	WL	257.545	54.253	155.899	2.24721	0.315591	7.12064	1.07426e-12	1.91566e-11
Sobic.004G152900	BS	WL	276.44	574.816	425.628	-1.05655	0.148461	-7.11669	1.10551e-12	1.96927e-11
Sobic.006G147700	BS	WL	436.888	132.516	284.702	1.7211	0.241997	7.11205	1.14336e-12	2.03451e-11
Sobic.003G108900	BS	WL	457.883	2472.65	1465.27	-2.43314	0.342194	-7.11043	1.1568e-12	2.05552e-11
Sobic.009G242100	BS	WL	454.809	2552.1	1503.46	-2.48849	0.349982	-7.11033	1.15764e-12	2.05552e-11
Sobic.001G058600	BS	WL	176.359	513.585	344.972	-1.54254	0.217004	-7.10836	1.17428e-12	2.08285e-11
Sobic.002G210500	BS	WL	284.768	553.037	418.903	-0.957241	0.134698	-7.10655	1.18981e-12	2.10813e-11
Sobic.002G110200	BS	WL	1.54881	57.7153	29.6321	-5.23824	0.737849	-7.09934	1.25352e-12	2.21866e-11
Sobic.003G341300	BS	WL	1074.04	4333.49	2703.77	-2.01254	0.283595	-7.09652	1.27935e-12	2.26195e-11
Sobic.005G024800	BS	WL	213.465	1358.29	785.88	-2.67005	0.376345	-7.0947	1.29632e-12	2.28952e-11
Sobic.003G313800	BS	WL	99.5955	15.857	57.7262	2.65355	0.374917	7.0777	1.46566e-12	2.58585e-11
Sobic.002G121100	BS	WL	108.905	300.034	204.47	-1.46224	0.206874	-7.06825	1.56896e-12	2.76517e-11
Sobic.001G540600	BS	WL	295.358	582.713	439.036	-0.980606	0.138778	-7.06598	1.59481e-12	2.80774e-11
Sobic.009G210200	BS	WL	77.7075	216.749	147.228	-1.48026	0.209551	-7.06392	1.61865e-12	2.84669e-11
Sobic.001G011600	BS	WL	218.368	744.426	481.397	-1.76972	0.250539	-7.06363	1.62204e-12	2.84963e-11
Sobic.009G178200	BS	WL	1077.29	2943.69	2010.49	-1.45029	0.205578	-7.05472	1.72951e-12	3.03523e-11
Sobic.010G059000	BS	WL	1121.09	645.398	883.243	0.79684	0.112972	7.05341	1.74582e-12	3.06063e-11
Sobic.006G080700	BS	WL	63.1546	319.625	191.39	-2.34025	0.331935	-7.05032	1.78511e-12	3.1262e-11
Sobic.004G063200	BS	WL	291.172	697.634	494.403	-1.26046	0.178803	-7.04943	1.79652e-12	3.14287e-11
Sobic.006G090100	BS	WL	485.055	1709.94	1097.5	-1.81788	0.257931	-7.04791	1.8162e-12	3.17395e-11
Sobic.003G129900	BS	WL	1994.75	943.148	1468.95	1.08085	0.153412	7.0454	1.84931e-12	3.22842e-11
Sobic.003G062500	BS	WL	407.442	83.2749	245.359	2.29147	0.32526	7.04503	1.85423e-12	3.2336e-11
Sobic.001G475400	BS	WL	238.738	38.4639	138.601	2.6342	0.373962	7.04404	1.86742e-12	3.25319e-11
Sobic.004G167800	BS	WL	914.487	128.596	521.542	2.83013	0.4024	7.03313	2.0195e-12	3.51444e-11
Sobic.009G141700	BS	WL	111.215	23.0534	67.1343	2.27242	0.323162	7.03184	2.03829e-12	3.54343e-11
Sobic.004G028900	BS	WL	56.4178	3.21464	29.8162	4.12653	0.58692	7.03083	2.05313e-12	3.56548e-11
Sobic.006G182700	BS	WL	123.542	503.376	313.459	-2.02713	0.288366	-7.02971	2.06966e-12	3.58752e-11
Sobic.002G062500	BS	WL	753.852	381.438	567.645	0.982509	0.139766	7.02968	2.07014e-12	3.58752e-11
Sobic.005G056400	BS	WL	8743.09	76118.6	42430.8	-3.12204	0.444308	-7.02675	2.11397e-12	3.65966e-11
Sobic.009G141100	BS	WL	260.745	1004.62	632.682	-1.9462	0.277218	-7.02047	2.21117e-12	3.82395e-11
Sobic.003G203000	BS	WL	244.829	861.561	553.195	-1.81552	0.258615	-7.02015	2.21624e-12	3.82872e-11
Sobic.002G204200	BS	WL	9443.67	4124.29	6783.98	1.19522	0.17026	7.01999	2.21882e-12	3.8292e-11
Sobic.004G000400	BS	WL	481.118	246.313	363.716	0.965618	0.137579	7.01866	2.24004e-12	3.8618e-11
Sobic.003G107600	BS	WL	242.772	914.215	578.494	-1.91324	0.272743	-7.01481	2.30266e-12	3.96565e-11
Sobic.001G086400	BS	WL	159.421	46.357	102.889	1.78236	0.254121	7.01383	2.31875e-12	3.98922e-11
Sobic.002G072100	BS	WL	85.8965	401.249	243.573	-2.22479	0.317221	-7.01337	2.32641e-12	3.99824e-11
Sobic.007G180450	BS	WL	460.429	227.567	343.998	1.01624	0.145015	7.00782	2.42067e-12	4.15594e-11
Sobic.007G177000	BS	WL	1422.23	4147.72	2784.98	-1.54421	0.220394	-7.00659	2.442e-12	4.18823e-11
Sobic.010G245200	BS	WL	887.887	5841.53	3364.71	-2.71798	0.38818	-7.00184	2.52623e-12	4.32823e-11
Sobic.008G052900	BS	WL	640.386	1950.79	1295.59	-1.60717	0.229547	-7.0015	2.53244e-12	4.33439e-11
Sobic.002G301900	BS	WL	37.7532	205.006	121.379	-2.4427	0.348994	-6.99927	2.573e-12	4.39927e-11
Sobic.005G127000	BS	WL	5.21458	66.7963	36.0055	-3.68424	0.526499	-6.99762	2.60355e-12	4.44693e-11
Sobic.010G131700	BS	WL	572.887	3060.95	1816.92	-2.41778	0.345559	-6.99672	2.6202e-12	4.47076e-11
Sobic.003G050300	BS	WL	164.835	21.6078	93.2213	2.9327	0.419201	6.99593	2.63498e-12	4.49137e-11
Sobic.003G034700	BS	WL	326.336	133.58	229.958	1.28856	0.184201	6.99542	2.64467e-12	4.50326e-11
Sobic.001G397500	BS	WL	209.907	442.93	326.418	-1.07756	0.154063	-6.9943	2.66596e-12	4.53486e-11
Sobic.002G265400	BS	WL	47.0803	170.583	108.831	-1.85789	0.265641	-6.994	2.67162e-12	4.53984e-11
Sobic.001G532900	BS	WL	27.8668	118.457	73.1618	-2.08893	0.298685	-6.99377	2.676e-12	4.54264e-11
Sobic.001G510700	BS	WL	165.934	48.4898	107.212	1.77479	0.253826	6.99215	2.70709e-12	4.59072e-11
Sobic.007G212900	BS	WL	76.186	11.4869	43.8364	2.72905	0.390328	6.99168	2.7162e-12	4.60146e-11
Sobic.004G012000	BS	WL	275.178	672.053	473.616	-1.28826	0.184271	-6.99112	2.72704e-12	4.61512e-11
Sobic.007G051800	BS	WL	189.059	2.52106	95.7903	6.23034	0.89127	6.9904	2.74103e-12	4.63407e-11
Sobic.010G188100	BS	WL	1270.58	716.692	993.636	0.826136	0.118198	6.98942	2.7603e-12	4.66191e-11
Sobic.004G202200	BS	WL	572.906	3480.6	2026.75	-2.60308	0.372528	-6.98761	2.79616e-12	4.71767e-11
Sobic.005G047100	BS	WL	1181.57	3277.54	2229.55	-1.47196	0.210662	-6.9873	2.80219e-12	4.72305e-11
Sobic.003G117850	BS	WL	38.2878	205.479	121.883	-2.42511	0.347289	-6.98299	2.88966e-12	4.86554e-11
Sobic.009G257700	BS	WL	2702.32	813.609	1757.96	1.7318	0.248011	6.98277	2.89424e-12	4.86831e-11
Sobic.003G190100	BS	WL	5939.65	19511.1	12725.4	-1.71586	0.245738	-6.98248	2.90019e-12	4.87337e-11
Sobic.004G174000	BS	WL	228.524	49.1871	138.855	2.21583	0.317355	6.9822	2.90597e-12	4.87815e-11
Sobic.003G105900	BS	WL	606.684	1316.09	961.387	-1.11736	0.160063	-6.98075	2.93619e-12	4.9239e-11
Sobic.001G518500	BS	WL	405.411	205.732	305.572	0.978921	0.140269	6.97887	2.97568e-12	4.98509e-11
Sobic.004G125900	BS	WL	149.63	40.2056	94.9177	1.8957	0.271666	6.97805	2.99308e-12	5.00918e-11
Sobic.001G048400	BS	WL	443.924	2025.53	1234.73	-2.19006	0.313867	-6.97768	3.00101e-12	5.0174e-11
Sobic.007G169100	BS	WL	1241.97	3825.81	2533.89	-1.62319	0.232636	-6.97738	3.00745e-12	5.0231e-11
Sobic.009G215200	BS	WL	1742.09	3532.32	2637.21	-1.01975	0.146183	-6.97582	3.04082e-12	5.07375e-11
Sobic.009G097500	BS	WL	78.4418	0	39.2209	8.62739	1.23682	6.97547	3.0484e-12	5.08127e-11
Sobic.002G408100	BS	WL	313.277	591.556	452.417	-0.916717	0.13143	-6.97494	3.06008e-12	5.09288e-11
Sobic.009G164700	BS	WL	2183.06	1322.01	1752.54	0.723726	0.103762	6.97487	3.06149e-12	5.09288e-11
Sobic.004G152400	BS	WL	813.308	1293.64	1053.48	-0.669528	0.0959959	-6.97455	3.06857e-12	5.09954e-11
Sobic.003G356400	BS	WL	131.612	15.3765	73.4943	3.0948	0.443773	6.97384	3.08406e-12	5.12016e-11
Sobic.001G521500	BS	WL	1850.11	986.947	1418.53	0.906388	0.129978	6.97338	3.0941e-12	5.13169e-11
Sobic.001G040100	BS	WL	1528.11	663.445	1095.78	1.20375	0.172642	6.97252	3.11307e-12	5.15801e-11
Sobic.003G049500	BS	WL	1855.12	658.69	1256.9	1.49392	0.214312	6.97077	3.15208e-12	5.21743e-11
Sobic.001G289500	BS	WL	274.444	835.753	555.098	-1.60684	0.230536	-6.97004	3.16858e-12	5.23953e-11
Sobic.003G442900	BS	WL	4315.11	1083.06	2699.09	1.99425	0.286221	6.96749	3.22636e-12	5.32975e-11
Sobic.008G043500	BS	WL	767.466	130.123	448.794	2.56032	0.36773	6.96252	3.3424e-12	5.51595e-11
Sobic.001G010800	BS	WL	261.769	944.825	603.297	-1.8521	0.266023	-6.9622	3.35006e-12	5.52311e-11
Sobic.001G204501	BS	WL	25.4397	109.583	67.5111	-2.10927	0.302976	-6.96183	3.35879e-12	5.53201e-11
Sobic.002G336600	BS	WL	283.488	113.323	198.406	1.3235	0.190128	6.96109	3.3766e-12	5.55428e-11
Sobic.008G052200	BS	WL	444.219	219.908	332.063	1.01438	0.145724	6.96099	3.379e-12	5.55428e-11
Sobic.002G200900	BS	WL	90.8398	230.723	160.781	-1.34547	0.193372	-6.95794	3.45294e-12	5.6702e-11
Sobic.005G231500	BS	WL	14280.4	105418	59849	-2.88401	0.41474	-6.95378	3.55632e-12	5.83419e-11
Sobic.007G151700	BS	WL	891.691	169.557	530.624	2.39501	0.34452	6.95175	3.60779e-12	5.91279e-11
Sobic.006G149700	BS	WL	11.8984	65.5022	38.7003	-2.45921	0.35386	-6.94966	3.66173e-12	5.99526e-11
Sobic.004G273200	BS	WL	125.852	21.8674	73.8599	2.52366	0.363239	6.94766	3.71387e-12	6.07464e-11
Sobic.002G424350	BS	WL	1963.25	1161.34	1562.29	0.757605	0.109102	6.94399	3.81177e-12	6.22864e-11
Sobic.001G202500	BS	WL	107.139	294.62	200.879	-1.46002	0.210469	-6.93698	4.00561e-12	6.53724e-11
Sobic.001G196200	BS	WL	105.424	405.52	255.472	-1.94427	0.28028	-6.93688	4.0085e-12	6.53724e-11
Sobic.003G339500	BS	WL	86.266	16.1654	51.2157	2.41602	0.348339	6.93584	4.03828e-12	6.574e-11
Sobic.001G293800	BS	WL	139.508	664.723	402.115	-2.25285	0.324814	-6.93581	4.03896e-12	6.574e-11
Sobic.003G444500	BS	WL	228.897	755.942	492.419	-1.72398	0.248632	-6.93389	4.09429e-12	6.65753e-11
Sobic.004G213200	BS	WL	819.611	1492.62	1156.12	-0.864795	0.124755	-6.93193	4.15145e-12	6.74388e-11
Sobic.001G046900	BS	WL	2312.63	17359.2	9835.91	-2.90812	0.419551	-6.93152	4.16335e-12	6.75658e-11
Sobic.007G131800	BS	WL	181.49	15.6066	98.5485	3.54429	0.511358	6.93112	4.17523e-12	6.76925e-11
Sobic.004G141400	BS	WL	573.097	2177.45	1375.27	-1.92592	0.277873	-6.93093	4.1809e-12	6.77183e-11
Sobic.009G177700	BS	WL	1218.62	1979.2	1598.91	-0.699777	0.100968	-6.93067	4.18859e-12	6.77768e-11
Sobic.003G378800	BS	WL	293.022	57.1506	175.086	2.35843	0.340374	6.92896	4.23955e-12	6.85345e-11
Sobic.001G005200	BS	WL	1325.61	6114.72	3720.16	-2.20569	0.318376	-6.92793	4.27031e-12	6.89647e-11
Sobic.007G135000	BS	WL	301.035	1481.28	891.159	-2.2991	0.331898	-6.92712	4.29487e-12	6.92939e-11
Sobic.001G094300	BS	WL	6721.47	2431.8	4576.63	1.46681	0.211755	6.92691	4.30131e-12	6.93304e-11
Sobic.001G060100	BS	WL	161.252	60.7869	111.019	1.40809	0.20329	6.92652	4.3131e-12	6.9453e-11
Sobic.007G087700	BS	WL	198.627	34.8151	116.721	2.51207	0.362696	6.92612	4.32549e-12	6.95851e-11
Sobic.001G512500	BS	WL	683.516	2678.72	1681.12	-1.97064	0.284624	-6.92365	4.40168e-12	7.07421e-11
Sobic.001G068301	BS	WL	97.9468	551.659	324.803	-2.49442	0.360398	-6.9213	4.4752e-12	7.18542e-11
Sobic.003G318700	BS	WL	278.685	95.5431	187.114	1.54275	0.22303	6.91724	4.60518e-12	7.38697e-11
Sobic.001G082400	BS	WL	21.7648	107.733	64.7488	-2.30989	0.33404	-6.915	4.67848e-12	7.49731e-11
Sobic.004G251200	BS	WL	681.331	375.637	528.484	0.85919	0.124342	6.90992	4.84921e-12	7.76342e-11
Sobic.001G183600	BS	WL	94.4217	15.4441	54.9329	2.61211	0.378136	6.90787	4.91997e-12	7.86911e-11
Sobic.001G049600	BS	WL	1195.86	3604	2399.93	-1.59155	0.230447	-6.90636	4.9726e-12	7.94563e-11
Sobic.007G171400	BS	WL	136.664	372.997	254.831	-1.44857	0.209751	-6.90618	4.9788e-12	7.9479e-11
Sobic.009G161000	BS	WL	256.116	477.674	366.895	-0.899472	0.130338	-6.90109	5.16037e-12	8.22983e-11
Sobic.003G343400	BS	WL	1174.29	3175.18	2174.73	-1.43514	0.208056	-6.89784	5.28004e-12	8.4126e-11
Sobic.001G454100	BS	WL	1219.21	340.656	779.932	1.83943	0.266885	6.89222	5.49296e-12	8.74344e-11
Sobic.002G415000	BS	WL	118.882	11.4317	65.1568	3.37506	0.489746	6.89145	5.52247e-12	8.782e-11
Sobic.010G102800	BS	WL	1109.9	407.038	758.466	1.44745	0.210074	6.89019	5.5717e-12	8.8518e-11
Sobic.008G019100	BS	WL	423.833	3346.3	1885.07	-2.98115	0.433069	-6.88377	5.82875e-12	9.25133e-11
Sobic.001G445700	BS	WL	296.393	105.332	200.863	1.49292	0.216994	6.88001	5.98489e-12	9.48604e-11
Sobic.006G134100	BS	WL	126.405	27.9976	77.2011	2.17441	0.316051	6.87993	5.98806e-12	9.48604e-11
Sobic.002G368100	BS	WL	140.156	25.8466	83.0012	2.43869	0.354477	6.87968	5.99857e-12	9.49365e-11
Sobic.010G095000	BS	WL	107.091	274.162	190.627	-1.35669	0.197335	-6.87505	6.19692e-12	9.79822e-11
Sobic.009G238100	BS	WL	40.5396	227.936	134.238	-2.49294	0.362751	-6.87231	6.31704e-12	9.97864e-11
Sobic.001G526600	BS	WL	4506.6	1766.2	3136.4	1.35145	0.196721	6.86987	6.42625e-12	1.01415e-10
Sobic.005G041300	BS	WL	108.489	8.58981	58.5393	3.65636	0.532283	6.86921	6.45588e-12	1.01786e-10
Sobic.009G023200	BS	WL	4179.65	985.284	2582.47	2.08478	0.303542	6.86818	6.50278e-12	1.02428e-10
Sobic.007G172100	BS	WL	99.7818	25.1559	62.4688	1.98813	0.2895	6.86745	6.53594e-12	1.0285e-10
Sobic.001G179100	BS	WL	1415.2	7981.51	4698.35	-2.49571	0.363418	-6.86732	6.54198e-12	1.0285e-10
Sobic.010G023700	BS	WL	1844.44	7568.54	4706.49	-2.03687	0.296828	-6.86213	6.78392e-12	1.06553e-10
Sobic.007G223600	BS	WL	323.721	41.5735	182.647	2.95822	0.431322	6.8585	6.9587e-12	1.09195e-10
Sobic.004G127600	BS	WL	96.1829	588.215	342.199	-2.61321	0.381169	-6.85577	7.0929e-12	1.11196e-10
Sobic.006G269700	BS	WL	173.797	32.4187	103.108	2.41865	0.352812	6.85537	7.11287e-12	1.11404e-10
Sobic.004G281800	BS	WL	691.211	1254.16	972.684	-0.859486	0.125483	-6.84942	7.415e-12	1.16026e-10
Sobic.006G221300	BS	WL	11.6351	74.4441	43.0396	-2.67948	0.391258	-6.84838	7.4691e-12	1.16763e-10
Sobic.009G217900	BS	WL	3799.98	1652.39	2726.19	1.20146	0.175455	6.8477	7.50491e-12	1.17212e-10
Sobic.003G387100	BS	WL	429.3	1354.9	892.099	-1.65835	0.242267	-6.84511	7.64179e-12	1.19238e-10
Sobic.005G101400	BS	WL	307.672	115.808	211.74	1.41021	0.206045	6.84416	7.69233e-12	1.19914e-10
Sobic.006G165400	BS	WL	225.08	82.4104	153.745	1.45052	0.21197	6.84306	7.75186e-12	1.20728e-10
Sobic.002G338500	BS	WL	1837.61	381.173	1109.39	2.26934	0.331633	6.8429	7.76038e-12	1.20748e-10
Sobic.003G107800	BS	WL	35.2788	182.413	108.846	-2.37192	0.346638	-6.84266	7.77378e-12	1.20843e-10
Sobic.001G375000	BS	WL	415.4	1110.53	762.963	-1.41892	0.207434	-6.84032	7.90169e-12	1.2266e-10
Sobic.004G355600	BS	WL	484.095	3219.31	1851.7	-2.73352	0.399622	-6.84025	7.90548e-12	1.2266e-10
Sobic.009G099200	BS	WL	237.798	84.5095	161.154	1.49319	0.218339	6.83885	7.98333e-12	1.23753e-10
Sobic.001G118400	BS	WL	369.063	2326.84	1347.95	-2.6566	0.388668	-6.83514	8.19239e-12	1.26694e-10
Sobic.003G192000	BS	WL	1040.98	581.117	811.048	0.841345	0.123092	6.83509	8.19534e-12	1.26694e-10
Sobic.001G413000	BS	WL	267.393	90.2947	178.844	1.5669	0.229245	6.83508	8.19597e-12	1.26694e-10
Sobic.004G265900	BS	WL	735.103	1493.5	1114.3	-1.02276	0.149659	-6.83389	8.26404e-12	1.27628e-10
Sobic.003G368000	BS	WL	775.922	415.805	595.863	0.900085	0.131773	6.83058	8.45706e-12	1.30377e-10
Sobic.001G365200	BS	WL	975.263	555.917	765.59	0.810807	0.118705	6.83044	8.46527e-12	1.30377e-10
Sobic.001G527900	BS	WL	153.56	970.205	561.883	-2.65991	0.38942	-6.83044	8.4656e-12	1.30377e-10
Sobic.003G298100	BS	WL	467.196	206.248	336.722	1.1798	0.172732	6.83024	8.4773e-12	1.30436e-10
Sobic.004G327200	BS	WL	184.062	804.456	494.259	-2.12829	0.312035	-6.82068	9.06122e-12	1.39291e-10
Sobic.003G125400	BS	WL	48.9784	173.604	111.291	-1.82621	0.267767	-6.82015	9.09438e-12	1.39671e-10
Sobic.009G181800	BS	WL	280.669	83.2872	181.978	1.75257	0.257152	6.81531	9.40623e-12	1.44327e-10
Sobic.006G214600	BS	WL	346.434	39.1938	192.814	3.14413	0.461586	6.81159	9.65272e-12	1.47973e-10
Sobic.008G158100	BS	WL	139.959	315.109	227.534	-1.17085	0.17196	-6.80883	9.83966e-12	1.50699e-10
Sobic.003G088800	BS	WL	805.134	232.296	518.715	1.79344	0.263406	6.80865	9.85179e-12	1.50746e-10
Sobic.010G192500	BS	WL	163.78	326.642	245.211	-0.996215	0.146328	-6.80812	9.88843e-12	1.51167e-10
Sobic.003G418100	BS	WL	298.812	666.109	482.46	-1.15671	0.169922	-6.80734	9.94184e-12	1.51844e-10
Sobic.003G048700	BS	WL	80.6471	7.23326	43.9402	3.48463	0.511936	6.80677	9.98158e-12	1.52311e-10
Sobic.002G236400	BS	WL	172.85	600.729	386.789	-1.79771	0.264177	-6.80496	1.01077e-11	1.54094e-10
Sobic.002G047400	BS	WL	408.166	2520.28	1464.22	-2.62651	0.386082	-6.80298	1.02473e-11	1.56079e-10
Sobic.002G205300	BS	WL	191.978	415.744	303.861	-1.11509	0.163948	-6.80153	1.03515e-11	1.57521e-10
Sobic.010G092200	BS	WL	63.087	198.644	130.866	-1.65607	0.243493	-6.80134	1.03654e-11	1.57588e-10
Sobic.006G035900	BS	WL	936.625	1554.08	1245.35	-0.730549	0.107451	-6.79891	1.05413e-11	1.60116e-10
Sobic.001G425400	BS	WL	1581.27	11559.5	6570.39	-2.86997	0.422282	-6.79633	1.07321e-11	1.62866e-10
Sobic.003G203600	BS	WL	112.764	411.448	262.106	-1.86815	0.274914	-6.79541	1.08004e-11	1.63752e-10
Sobic.001G029100	BS	WL	242.444	1717.6	980.02	-2.82492	0.415764	-6.79452	1.08672e-11	1.64614e-10
Sobic.007G212600	BS	WL	720.813	1691.26	1206.04	-1.23044	0.181151	-6.79232	1.10342e-11	1.66991e-10
Sobic.007G052900	BS	WL	214.988	648.717	431.853	-1.59371	0.234686	-6.7908	1.11517e-11	1.68616e-10
Sobic.009G008200	BS	WL	121.49	40.5816	81.0356	1.58158	0.232931	6.78991	1.12202e-11	1.69498e-10
Sobic.001G161400	BS	WL	308.326	682.365	495.345	-1.14641	0.168912	-6.78704	1.14458e-11	1.72671e-10
Sobic.003G377700	BS	WL	54.9504	6.11774	30.5341	3.16861	0.466867	6.78697	1.14511e-11	1.72671e-10
Sobic.001G302800	BS	WL	605.517	274.438	439.977	1.14141	0.168294	6.78226	1.18311e-11	1.78239e-10
Sobic.001G453300	BS	WL	348.528	2297.14	1322.83	-2.72069	0.401218	-6.78108	1.19281e-11	1.79538e-10
Sobic.006G217000	BS	WL	302.148	534.735	418.442	-0.8237	0.121524	-6.77808	1.21785e-11	1.83116e-10
Sobic.003G252900	BS	WL	277.218	109.848	193.533	1.33507	0.196973	6.77797	1.21879e-11	1.83116e-10
Sobic.010G056300	BS	WL	56.3153	177.438	116.876	-1.65686	0.244486	-6.7769	1.22782e-11	1.84307e-10
Sobic.001G439500	BS	WL	177.06	64.8667	120.964	1.4505	0.2141	6.77484	1.24541e-11	1.86778e-10
Sobic.003G048600	BS	WL	548.712	996.133	772.422	-0.860477	0.127081	-6.77107	1.27834e-11	1.91544e-10
Sobic.006G111700	BS	WL	473.232	948.164	710.698	-1.00266	0.148121	-6.76919	1.29509e-11	1.93878e-10
Sobic.003G237400	BS	WL	815.874	379.57	597.722	1.10432	0.163211	6.76624	1.32176e-11	1.97693e-10
Sobic.010G231100	BS	WL	161.104	506.544	333.824	-1.65313	0.244384	-6.76447	1.33799e-11	1.9994e-10
Sobic.004G271700	BS	WL	219.726	67.8397	143.783	1.69529	0.250663	6.76324	1.34936e-11	2.01457e-10
Sobic.002G253000	BS	WL	58.8786	5.36297	32.1208	3.45159	0.510563	6.76036	1.37652e-11	2.05328e-10
Sobic.010G267700	BS	WL	140.431	17.2104	78.8209	3.02769	0.448074	6.75711	1.40766e-11	2.09661e-10
Sobic.001G300201	BS	WL	68.2698	205.081	136.675	-1.58768	0.234966	-6.75707	1.4081e-11	2.09661e-10
Sobic.002G056800	BS	WL	52.3576	187.555	119.957	-1.84196	0.272622	-6.75646	1.41408e-11	2.10363e-10
Sobic.004G127800	BS	WL	133.225	387.933	260.579	-1.54269	0.228405	-6.75421	1.43612e-11	2.13451e-10
Sobic.003G238800	BS	WL	402.753	795.152	598.953	-0.981294	0.145312	-6.75302	1.44796e-11	2.15018e-10
Sobic.001G403300	BS	WL	307.213	99.8162	203.515	1.62292	0.240384	6.75136	1.46466e-11	2.17304e-10
Sobic.002G317300	BS	WL	1386.92	880.314	1133.62	0.655746	0.097131	6.75115	1.46677e-11	2.17423e-10
Sobic.006G170900	BS	WL	130.033	33.4612	81.7473	1.95915	0.290203	6.75094	1.46886e-11	2.17537e-10
Sobic.004G070800	BS	WL	339.7	778.555	559.128	-1.19671	0.177476	-6.74293	1.55223e-11	2.2968e-10
Sobic.001G122000	BS	WL	594.499	312.171	453.335	0.929716	0.137902	6.74186	1.56371e-11	2.31172e-10
Sobic.001G243200	BS	WL	711.773	3888.24	2300.01	-2.44971	0.363428	-6.74056	1.57778e-11	2.33046e-10
Sobic.003G413800	BS	WL	263.972	498.136	381.054	-0.916435	0.136044	-6.73632	1.62452e-11	2.39735e-10
Sobic.008G021100	BS	WL	490.274	1124.67	807.471	-1.19762	0.177796	-6.73595	1.62868e-11	2.3996e-10
Sobic.004G260800	BS	WL	786.237	1685.87	1236.05	-1.10042	0.163366	-6.73592	1.62893e-11	2.3996e-10
Sobic.003G239300	BS	WL	17.2224	142.39	79.8063	-3.05036	0.452933	-6.73467	1.64302e-11	2.4182e-10
Sobic.006G140500	BS	WL	45.0131	210.134	127.573	-2.22364	0.33022	-6.73383	1.65254e-11	2.43007e-10
Sobic.004G251300	BS	WL	3211.2	1314.23	2262.71	1.28886	0.191454	6.73198	1.67374e-11	2.45906e-10
Sobic.007G108900	BS	WL	476.521	2546.01	1511.27	-2.41778	0.35916	-6.73175	1.67629e-11	2.46055e-10
Sobic.003G212400	BS	WL	48.2521	136.938	92.595	-1.50477	0.223537	-6.73163	1.67772e-11	2.46055e-10
Sobic.008G062400	BS	WL	201.614	464.455	333.035	-1.20424	0.179002	-6.72755	1.72545e-11	2.52833e-10
Sobic.007G005400	BS	WL	521.424	1901.51	1211.47	-1.86677	0.277528	-6.72643	1.73876e-11	2.54558e-10
Sobic.001G130400	BS	WL	613.664	1146.83	880.248	-0.902152	0.13413	-6.72595	1.7445e-11	2.55174e-10
Sobic.007G126400	BS	WL	924.569	398.746	661.658	1.21363	0.180594	6.72021	1.8146e-11	2.65194e-10
Sobic.005G179300	BS	WL	1581.25	6431.67	4006.46	-2.02417	0.30126	-6.71901	1.8296e-11	2.6715e-10
Sobic.010G080100	BS	WL	2805.67	520.448	1663.06	2.43057	0.361801	6.71796	1.84289e-11	2.68854e-10
Sobic.004G184900	BS	WL	75.5001	184.524	130.012	-1.28943	0.191942	-6.71782	1.84457e-11	2.68864e-10
Sobic.009G203500	BS	WL	641.717	267.65	454.683	1.26221	0.187926	6.71652	1.86112e-11	2.71037e-10
Sobic.004G140300	BS	WL	7361.67	27748.1	17554.9	-1.91429	0.285041	-6.71586	1.86963e-11	2.72039e-10
Sobic.001G394800	BS	WL	240.809	882.701	561.755	-1.87429	0.279134	-6.71466	1.88502e-11	2.74038e-10
Sobic.007G004700	BS	WL	191.315	1302.49	746.901	-2.76765	0.412403	-6.71103	1.93259e-11	2.80707e-10
Sobic.003G219200	BS	WL	122.354	303.575	212.965	-1.31138	0.195412	-6.71084	1.93511e-11	2.80828e-10
Sobic.004G183400	BS	WL	79.4075	186.954	133.181	-1.23517	0.184066	-6.71049	1.93976e-11	2.81257e-10
Sobic.004G102100	BS	WL	75.0179	216.623	145.821	-1.53071	0.228231	-6.70684	1.98886e-11	2.88124e-10
Sobic.004G276200	BS	WL	191.069	36.4015	113.735	2.39351	0.356893	6.70654	1.993e-11	2.88472e-10
Sobic.001G123000	BS	WL	946.589	494.047	720.318	0.937942	0.139878	6.70543	2.00819e-11	2.90418e-10
Sobic.003G416500	BS	WL	1156.46	252.363	704.413	2.19622	0.327565	6.70469	2.01831e-11	2.91627e-10
Sobic.004G310100	BS	WL	58.5718	8.63281	33.6023	2.76358	0.412346	6.7021	2.05451e-11	2.966e-10
Sobic.009G251800	BS	WL	11.3419	77.7042	44.5231	-2.77881	0.415038	-6.69531	2.1521e-11	3.10418e-10
Sobic.001G158900	BS	WL	462.489	183.408	322.949	1.33473	0.199378	6.69448	2.16444e-11	3.11928e-10
Sobic.009G056700	BS	WL	985.353	2632.61	1808.98	-1.41785	0.211801	-6.69424	2.16796e-11	3.12164e-10
Sobic.004G268400	BS	WL	180.728	640.074	410.401	-1.82475	0.272614	-6.69354	2.17836e-11	3.1339e-10
Sobic.003G105500	BS	WL	151.631	28.1321	89.8816	2.43236	0.363489	6.69169	2.20608e-11	3.17102e-10
Sobic.002G258400	BS	WL	228.565	86.8778	157.721	1.39519	0.208538	6.69034	2.22652e-11	3.19764e-10
Sobic.003G356100	BS	WL	36.7408	131.875	84.308	-1.84515	0.275817	-6.68978	2.23499e-11	3.20703e-10
Sobic.006G140900	BS	WL	41.4154	173.817	107.616	-2.07098	0.309621	-6.68877	2.25053e-11	3.22653e-10
Sobic.009G033600	BS	WL	9872.86	3405.44	6639.15	1.53563	0.229662	6.68645	2.28643e-11	3.27518e-10
Sobic.009G045600	BS	WL	233.41	44.1963	138.803	2.40105	0.35979	6.67347	2.49825e-11	3.57552e-10
Sobic.008G147900	BS	WL	1626.78	682.102	1154.44	1.25407	0.18805	6.66879	2.57921e-11	3.6882e-10
Sobic.001G261476	BS	WL	471.157	133.674	302.416	1.81761	0.272584	6.66809	2.5916e-11	3.70273e-10
Sobic.004G112100	BS	WL	508.281	2113.63	1310.96	-2.05616	0.308367	-6.66792	2.5946e-11	3.70383e-10
Sobic.001G139300	BS	WL	94.0807	13.6993	53.89	2.78246	0.41737	6.66664	2.61728e-11	3.733e-10
Sobic.007G011700	BS	WL	109.375	22.5581	65.9666	2.27561	0.341367	6.66616	2.62589e-11	3.74206e-10
Sobic.003G404000	BS	WL	1078.93	2427.75	1753.34	-1.17009	0.175574	-6.66436	2.65821e-11	3.78253e-10
Sobic.010G180800	BS	WL	150.892	47.4512	99.1714	1.66961	0.25053	6.66432	2.65885e-11	3.78253e-10
Sobic.001G034300	BS	WL	127.812	18.3749	73.0935	2.79996	0.420323	6.66145	2.71144e-11	3.85406e-10
Sobic.010G005000	BS	WL	200.625	25.972	113.298	2.9511	0.443183	6.65888	2.7593e-11	3.91872e-10
Sobic.004G261900	BS	WL	276.296	744.027	510.162	-1.42936	0.214668	-6.65846	2.76712e-11	3.92648e-10
Sobic.010G091900	BS	WL	509.916	269.531	389.724	0.919848	0.138154	6.65814	2.77309e-11	3.93158e-10
Sobic.001G047900	BS	WL	15.3253	77.0567	46.191	-2.33217	0.350439	-6.65499	2.83317e-11	4.01334e-10
Sobic.006G137100	BS	WL	1274.82	2199.33	1737.07	-0.786652	0.118216	-6.65438	2.84504e-11	4.02671e-10
Sobic.006G142332	BS	WL	83.2622	18.6803	50.9712	2.15622	0.324038	6.65421	2.84818e-11	4.02772e-10
Sobic.010G278700	BS	WL	96.6642	25.122	60.8931	1.94342	0.292257	6.64969	2.93718e-11	4.14941e-10
Sobic.002G216500	BS	WL	387.302	132.867	260.085	1.54346	0.232114	6.64958	2.93923e-11	4.14941e-10
Sobic.003G076500	BS	WL	650.344	219.46	434.902	1.56699	0.235659	6.64938	2.94321e-11	4.1515e-10
Sobic.002G295700	BS	WL	138.391	407.423	272.907	-1.55811	0.234389	-6.64755	2.98021e-11	4.20012e-10
Sobic.001G003700	BS	WL	230.268	40.6798	135.474	2.50176	0.376412	6.64633	3.00488e-11	4.2313e-10
Sobic.008G039900	BS	WL	4432	15409.5	9920.75	-1.79781	0.270684	-6.64174	3.10008e-11	4.36166e-10
Sobic.001G358300	BS	WL	166.259	59.794	113.026	1.47707	0.222421	6.64089	3.11798e-11	4.38313e-10
Sobic.010G184600	BS	WL	693.872	1399.82	1046.85	-1.01254	0.152488	-6.64014	3.13386e-11	4.40172e-10
Sobic.010G255100	BS	WL	1516.27	3693.11	2604.69	-1.28437	0.193447	-6.63936	3.15039e-11	4.4212e-10
Sobic.010G236900	BS	WL	374.129	123.261	248.695	1.60195	0.241305	6.63871	3.16435e-11	4.43703e-10
Sobic.009G247900	BS	WL	291.691	50.2809	170.986	2.53638	0.382151	6.6371	3.1991e-11	4.48198e-10
Sobic.010G105000	BS	WL	408.636	161.495	285.065	1.33908	0.201866	6.63354	3.27723e-11	4.58756e-10
Sobic.001G138200	BS	WL	73.0542	2.86031	37.9573	4.66993	0.70404	6.63305	3.28829e-11	4.59917e-10
Sobic.001G447700	BS	WL	95.3479	255.053	175.2	-1.41928	0.213998	-6.63219	3.30749e-11	4.62214e-10
Sobic.005G172400	BS	WL	117.055	281.238	199.146	-1.26443	0.190697	-6.63054	3.34469e-11	4.67019e-10
Sobic.002G401900	BS	WL	84.5452	265.189	174.867	-1.65002	0.248886	-6.62963	3.36524e-11	4.69493e-10
Sobic.005G015200	BS	WL	1170.04	2814.77	1992.41	-1.26652	0.191048	-6.62931	3.37254e-11	4.70116e-10
Sobic.004G237800	BS	WL	162.317	19.0286	90.6727	3.09242	0.466522	6.62867	3.38727e-11	4.71774e-10
Sobic.007G136600	BS	WL	64.7615	289.444	177.103	-2.16118	0.326114	-6.62706	3.4243e-11	4.76532e-10
Sobic.009G238900	BS	WL	987.83	596.399	792.115	0.727983	0.109854	6.62681	3.43008e-11	4.76936e-10
Sobic.003G077500	BS	WL	79.7322	183.809	131.771	-1.20476	0.181893	-6.62346	3.50898e-11	4.87498e-10
Sobic.001G509200	BS	WL	2191.85	6011.55	4101.7	-1.45562	0.219799	-6.6225	3.5317e-11	4.90245e-10
Sobic.001G469900	BS	WL	120.755	423.351	272.053	-1.81039	0.273454	-6.62046	3.58087e-11	4.96656e-10
Sobic.002G431100	BS	WL	2426.24	4126.76	3276.5	-0.7663	0.115752	-6.62017	3.5878e-11	4.97201e-10
Sobic.003G350300	BS	WL	1202.24	684.819	943.528	0.811996	0.122688	6.61837	3.63191e-11	5.02894e-10
Sobic.007G167100	BS	WL	101.146	233.285	167.216	-1.20586	0.182252	-6.61642	3.68006e-11	5.09136e-10
Sobic.002G055200	BS	WL	60.6841	9.32639	35.0052	2.70057	0.408186	6.61603	3.68984e-11	5.10065e-10
Sobic.009G240400	BS	WL	5316.86	2414.58	3865.72	1.13885	0.17215	6.61547	3.70379e-11	5.11567e-10
Sobic.001G523800	BS	WL	175.075	497.631	336.353	-1.50735	0.227873	-6.61487	3.71886e-11	5.13222e-10
Sobic.001G504900	BS	WL	169.093	817.071	493.082	-2.27308	0.343748	-6.61265	3.77504e-11	5.20542e-10
Sobic.010G221800	BS	WL	1500.06	698.135	1099.1	1.10354	0.166975	6.60899	3.8694e-11	5.3311e-10
Sobic.003G035500	BS	WL	105.78	25.0546	65.4171	2.07551	0.314084	6.60812	3.89219e-11	5.35805e-10
Sobic.001G018000	BS	WL	420.729	1837.27	1129	-2.12675	0.321901	-6.60686	3.92559e-11	5.39956e-10
Sobic.002G244400	BS	WL	507.953	82.5657	295.259	2.62103	0.396873	6.60421	3.99644e-11	5.49246e-10
Sobic.003G230400	BS	WL	274.276	1352.64	813.457	-2.30238	0.348743	-6.60193	4.05829e-11	5.57132e-10
Sobic.001G380500	BS	WL	664.439	1075.81	870.126	-0.695305	0.10532	-6.60185	4.06053e-11	5.57132e-10
Sobic.001G085600	BS	WL	1283.48	787.251	1035.36	0.705376	0.106855	6.60127	4.07664e-11	5.58879e-10
Sobic.003G197300	BS	WL	188.829	43.8758	116.353	2.10618	0.319159	6.59917	4.13469e-11	5.6637e-10
Sobic.010G169000	BS	WL	198.677	1249.14	723.911	-2.65275	0.402007	-6.59876	4.14598e-11	5.67448e-10
Sobic.010G113100	BS	WL	14.0487	66.1559	40.1023	-2.23521	0.338738	-6.59863	4.14973e-11	5.67494e-10
Sobic.010G175800	BS	WL	52.8913	178.434	115.663	-1.75417	0.265966	-6.59545	4.23969e-11	5.79319e-10
Sobic.002G407500	BS	WL	3.7074	57.1441	30.4258	-3.95714	0.60033	-6.59161	4.3508e-11	5.94013e-10
Sobic.002G126800	BS	WL	139.481	308.578	224.03	-1.14629	0.173966	-6.58914	4.42367e-11	6.03466e-10
Sobic.005G231600	BS	WL	3936.02	26493.1	15214.6	-2.75082	0.417492	-6.58892	4.43035e-11	6.03881e-10
Sobic.001G454800	BS	WL	6.14097	52.9277	29.5343	-3.11201	0.472548	-6.58559	4.53069e-11	6.16656e-10
Sobic.009G062800	BS	WL	1450.78	6092.39	3771.58	-2.07023	0.314359	-6.58554	4.53227e-11	6.16656e-10
Sobic.003G354500	BS	WL	373.304	854.767	614.035	-1.19534	0.181512	-6.58545	4.53522e-11	6.16656e-10
Sobic.002G202600	BS	WL	88.4038	16.9417	52.6727	2.38619	0.362382	6.58474	4.55682e-11	6.19086e-10
Sobic.009G148200	BS	WL	146.333	384.015	265.174	-1.39259	0.211505	-6.58418	4.57414e-11	6.20931e-10
Sobic.003G253300	BS	WL	542.449	1711.37	1126.91	-1.65776	0.2518	-6.58363	4.59089e-11	6.22696e-10
Sobic.007G160200	BS	WL	1920.62	294.229	1107.43	2.70663	0.4114	6.57906	4.73419e-11	6.41608e-10
Sobic.006G074500	BS	WL	187.307	634.456	410.882	-1.76063	0.267647	-6.57818	4.76246e-11	6.44612e-10
Sobic.009G120800	BS	WL	161.727	18.3075	90.0173	3.14282	0.477768	6.57813	4.76412e-11	6.44612e-10
Sobic.006G178500	BS	WL	89.1385	10.7902	49.9644	3.04743	0.463322	6.57733	4.78955e-11	6.47526e-10
Sobic.001G517700	BS	WL	4077.98	22882	13480	-2.4883	0.378441	-6.57514	4.86071e-11	6.56611e-10
Sobic.003G035100	BS	WL	153.696	32.7189	93.2076	2.23254	0.339569	6.57463	4.87755e-11	6.5835e-10
Sobic.003G092800	BS	WL	180.596	460.316	320.456	-1.35038	0.205541	-6.5699	5.03507e-11	6.79059e-10
Sobic.010G024000	BS	WL	138.753	406.035	272.394	-1.54958	0.235878	-6.56943	5.05079e-11	6.80627e-10
Sobic.001G523300	BS	WL	101.244	27.3408	64.2923	1.88992	0.28769	6.56928	5.05583e-11	6.80753e-10
Sobic.009G238300	BS	WL	131.793	432.934	282.363	-1.71658	0.2615	-6.56437	5.22519e-11	7.02987e-10
Sobic.001G342600	BS	WL	3120.65	2004.67	2562.66	0.638453	0.0972655	6.56402	5.23757e-11	7.03789e-10
Sobic.009G141400	BS	WL	143.46	499.446	321.453	-1.8002	0.274255	-6.56396	5.23963e-11	7.03789e-10
Sobic.001G543900	BS	WL	102.698	25.1894	63.9439	2.02899	0.309221	6.56163	5.32219e-11	7.14301e-10
Sobic.001G432700	BS	WL	10.7051	63.1056	36.9054	-2.56146	0.390479	-6.55978	5.3886e-11	7.2263e-10
Sobic.001G260800	BS	WL	1248.11	2899.99	2074.05	-1.21631	0.185434	-6.55929	5.40645e-11	7.24439e-10
Sobic.001G489600	BS	WL	607.189	1152.64	879.915	-0.924786	0.141014	-6.55813	5.44871e-11	7.29512e-10
Sobic.007G192500	BS	WL	451.429	1145.01	798.217	-1.34293	0.204796	-6.55738	5.47618e-11	7.32599e-10
Sobic.001G175700	BS	WL	204.225	742.999	473.612	-1.86368	0.28424	-6.55671	5.50071e-11	7.35289e-10
Sobic.003G322400	BS	WL	796.432	1437.84	1117.14	-0.85214	0.12998	-6.55594	5.52926e-11	7.3851e-10
Sobic.003G186900	BS	WL	765.663	1328.81	1047.24	-0.795371	0.121334	-6.5552	5.55677e-11	7.41587e-10
Sobic.007G023300	BS	WL	1199.36	6191.21	3695.28	-2.36801	0.361336	-6.55348	5.62112e-11	7.49573e-10
Sobic.002G172700	BS	WL	2362.23	9239.54	5800.88	-1.96771	0.300267	-6.55319	5.6319e-11	7.50408e-10
Sobic.002G049000	BS	WL	1075.5	611.99	843.743	0.813493	0.124207	6.54947	5.77428e-11	7.68762e-10
Sobic.001G003100	BS	WL	473.388	224.782	349.085	1.07432	0.16409	6.54712	5.86556e-11	7.80288e-10
Sobic.006G163800	BS	WL	290.081	140.224	215.153	1.04903	0.160296	6.54434	5.97597e-11	7.94341e-10
Sobic.002G193600	BS	WL	104.436	20.8439	62.6402	2.32547	0.355376	6.5437	6.00137e-11	7.97077e-10
Sobic.006G157600	BS	WL	260.212	691.44	475.826	-1.41019	0.215546	-6.5424	6.05399e-11	8.03424e-10
Sobic.004G082200	BS	WL	5.52125	51.304	28.4126	-3.22068	0.492297	-6.54215	6.06396e-11	8.04105e-10
Sobic.007G224100	BS	WL	288.508	725.476	506.992	-1.33058	0.203483	-6.53903	6.19199e-11	8.20426e-10
Sobic.001G502700	BS	WL	211.35	48.8539	130.102	2.11319	0.323173	6.53888	6.19792e-11	8.20557e-10
Sobic.006G069300	BS	WL	507.6	200.071	353.836	1.34321	0.205454	6.53779	6.24338e-11	8.25917e-10
Sobic.001G446800	BS	WL	159.134	29.1038	94.1188	2.45122	0.374976	6.53701	6.27618e-11	8.29595e-10
Sobic.005G178100	BS	WL	225.731	71.1645	148.448	1.66577	0.255104	6.52978	6.58642e-11	8.69911e-10
Sobic.003G108000	BS	WL	132.352	29.632	80.9922	2.15533	0.330116	6.529	6.62082e-11	8.73759e-10
Sobic.006G174500	BS	WL	13.8009	80.3208	47.0609	-2.54342	0.389671	-6.52709	6.70608e-11	8.84308e-10
Sobic.003G347520	BS	WL	85.9637	18.757	52.3603	2.19969	0.337031	6.52666	6.72509e-11	8.8611e-10
Sobic.001G294400	BS	WL	209.951	419.385	314.668	-0.998444	0.153034	-6.52432	6.831e-11	8.98906e-10
Sobic.005G028800	BS	WL	394.761	1533.87	964.316	-1.95834	0.300161	-6.52428	6.83303e-11	8.98906e-10
Sobic.002G216400	BS	WL	478.742	168.089	323.415	1.51005	0.231475	6.52359	6.86426e-11	9.023e-10
Sobic.003G392800	BS	WL	82.1521	684.313	383.233	-3.059	0.469075	-6.52135	6.96763e-11	9.15163e-10
Sobic.010G005401	BS	WL	101.685	15.5576	58.6215	2.71316	0.41611	6.52029	7.01726e-11	9.20952e-10
Sobic.008G173800	BS	WL	823.109	2860.96	1842.03	-1.79743	0.275743	-6.51851	7.10086e-11	9.31188e-10
Sobic.005G231900	BS	WL	1287.6	571.218	929.411	1.17267	0.179925	6.51754	7.14686e-11	9.36481e-10
Sobic.001G452300	BS	WL	102.462	754.386	428.424	-2.88084	0.442173	-6.51518	7.26019e-11	9.5058e-10
Sobic.003G013600	BS	WL	424.273	1155.82	790.048	-1.446	0.221972	-6.51432	7.30213e-11	9.55319e-10
Sobic.004G262900	BS	WL	359.702	96.4168	228.059	1.90073	0.291819	6.5134	7.34679e-11	9.60405e-10
Sobic.010G223900	BS	WL	233.582	106.041	169.812	1.13951	0.175053	6.50953	7.53855e-11	9.84698e-10
Sobic.007G138300	BS	WL	98.4843	251.481	174.982	-1.35282	0.207856	-6.50842	7.59449e-11	9.91224e-10
Sobic.002G291700	BS	WL	81.0654	533.41	307.238	-2.71874	0.417803	-6.50723	7.65504e-11	9.98343e-10
Sobic.007G205600	BS	WL	105.586	621.729	363.657	-2.55844	0.393206	-6.50661	7.68658e-11	1.00167e-09
Sobic.003G149200	BS	WL	273.57	771.226	522.398	-1.49498	0.229775	-6.50628	7.70341e-11	1.00308e-09
Sobic.006G281066	BS	WL	110.164	283.738	196.951	-1.36547	0.209883	-6.50587	7.72448e-11	1.00503e-09
Sobic.004G297300	BS	WL	677.31	241.698	459.504	1.48711	0.228631	6.50442	7.79953e-11	1.014e-09
Sobic.003G287900	BS	WL	391.721	1077.09	734.408	-1.45949	0.224523	-6.50041	8.01029e-11	1.04059e-09
Sobic.001G304500	BS	WL	373.54	83.7147	228.627	2.15784	0.33206	6.49836	8.12002e-11	1.05402e-09
Sobic.003G345000	BS	WL	153.095	53.0858	103.091	1.52722	0.235023	6.49817	8.13027e-11	1.05434e-09
Sobic.006G206800	BS	WL	155.372	48.28	101.826	1.68778	0.259735	6.49808	8.13526e-11	1.05434e-09
Sobic.004G244800	BS	WL	2257.06	3949.38	3103.22	-0.807133	0.124252	-6.49595	8.2509e-11	1.0685e-09
Sobic.004G025400	BS	WL	140.957	307.686	224.322	-1.12662	0.173439	-6.49574	8.26256e-11	1.06917e-09
Sobic.002G329400	BS	WL	16.8876	134.942	75.9149	-3.00031	0.461914	-6.49538	8.28234e-11	1.0709e-09
Sobic.007G090463	BS	WL	214.243	26.7779	120.51	2.99816	0.461727	6.49336	8.39425e-11	1.08444e-09
Sobic.007G201800	BS	WL	756.93	1589.23	1173.08	-1.0702	0.164818	-6.49326	8.40012e-11	1.08444e-09
Sobic.009G027200	BS	WL	113.132	23.7009	68.4167	2.25477	0.34736	6.49117	8.51734e-11	1.09872e-09
Sobic.006G244900	BS	WL	534.746	895.01	714.878	-0.743146	0.114489	-6.49099	8.52768e-11	1.0992e-09
Sobic.002G289800	BS	WL	130.354	30.2102	80.282	2.11019	0.325195	6.48901	8.6405e-11	1.11287e-09
Sobic.001G098800	BS	WL	195.276	697.367	446.321	-1.83676	0.283086	-6.48836	8.67762e-11	1.11629e-09
Sobic.004G342100	BS	WL	68.3595	263.514	165.937	-1.94753	0.30016	-6.48831	8.6805e-11	1.11629e-09
Sobic.007G139600	BS	WL	136.748	46.6045	91.6761	1.55149	0.239221	6.48561	8.83754e-11	1.13561e-09
Sobic.008G117400	BS	WL	3451.41	884.569	2167.99	1.96421	0.302995	6.48264	9.01308e-11	1.15727e-09
Sobic.002G255700	BS	WL	5.22637	52.518	28.8722	-3.33492	0.514534	-6.48143	9.08573e-11	1.1657e-09
Sobic.004G359100	BS	WL	164.643	410.02	287.332	-1.31687	0.203196	-6.48081	9.12341e-11	1.16963e-09
Sobic.001G516901	BS	WL	150.06	446.634	298.347	-1.57404	0.2429	-6.48018	9.1612e-11	1.17357e-09
Sobic.007G016600	BS	WL	201.008	1007.73	604.368	-2.32609	0.359191	-6.47591	9.42433e-11	1.20634e-09
Sobic.006G174600	BS	WL	26.7904	233.521	130.156	-3.12587	0.482723	-6.4755	9.44961e-11	1.20865e-09
Sobic.004G319800	BS	WL	98.942	582.648	340.795	-2.55865	0.395159	-6.47498	9.4825e-11	1.21192e-09
Sobic.004G055500	BS	WL	159.974	355.343	257.658	-1.15194	0.17795	-6.47338	9.5833e-11	1.22386e-09
Sobic.007G009200	BS	WL	198.958	738.673	468.815	-1.89282	0.292414	-6.47309	9.60167e-11	1.22526e-09
Sobic.008G088200	BS	WL	660.802	2040.89	1350.85	-1.62704	0.25156	-6.46779	9.94484e-11	1.26808e-09
Sobic.003G096000	BS	WL	2892.89	1393.56	2143.23	1.05378	0.162944	6.46712	9.98878e-11	1.27271e-09
Sobic.001G440700	BS	WL	586.103	1035.13	810.615	-0.820606	0.126893	-6.46691	1.00029e-10	1.27353e-09
Sobic.009G123900	BS	WL	3606.91	24505.7	14056.3	-2.7643	0.427556	-6.46535	1.01067e-10	1.28575e-09
Sobic.007G032000	BS	WL	870.213	1370.64	1120.43	-0.655355	0.101435	-6.46083	1.04134e-10	1.32376e-09
Sobic.001G200000	BS	WL	8.32215	80.9925	44.6573	-3.28874	0.509091	-6.46003	1.04682e-10	1.32971e-09
Sobic.009G062400	BS	WL	919.837	3185.26	2052.55	-1.79203	0.277415	-6.45975	1.04874e-10	1.33037e-09
Sobic.003G077400	BS	WL	153.064	904.004	528.534	-2.56265	0.396712	-6.45972	1.04894e-10	1.33037e-09
Sobic.004G203600	BS	WL	426.652	187.013	306.833	1.19085	0.184356	6.4595	1.05048e-10	1.3313e-09
Sobic.009G155200	BS	WL	132.121	26.2927	79.2068	2.33071	0.360843	6.45906	1.05358e-10	1.33421e-09
Sobic.005G039600	BS	WL	917.838	253.027	585.433	1.85917	0.287887	6.458	1.06093e-10	1.34249e-09
Sobic.003G198500	BS	WL	169.95	42.657	106.303	1.99706	0.309354	6.45558	1.07803e-10	1.36262e-09
Sobic.001G410000	BS	WL	552.133	1008.34	780.235	-0.868949	0.134606	-6.45551	1.07854e-10	1.36262e-09
Sobic.006G125000	BS	WL	203.481	902.536	553.008	-2.14947	0.332973	-6.45541	1.07929e-10	1.36262e-09
Sobic.004G037200	BS	WL	788.698	2331.23	1559.97	-1.56361	0.242327	-6.45248	1.10032e-10	1.38811e-09
Sobic.006G058100	BS	WL	1217.43	2153.16	1685.3	-0.822728	0.12753	-6.45126	1.10921e-10	1.39826e-09
Sobic.004G169800	BS	WL	23.5741	100.957	62.2654	-2.09916	0.325661	-6.44583	1.14967e-10	1.44816e-09
Sobic.001G147400	BS	WL	189.226	938.631	563.928	-2.31085	0.358549	-6.44501	1.15594e-10	1.45496e-09
Sobic.001G072700	BS	WL	473.156	1099.33	786.243	-1.21642	0.188758	-6.44436	1.16091e-10	1.46011e-09
Sobic.006G058400	BS	WL	212.765	77.6062	145.186	1.45499	0.225883	6.44133	1.18432e-10	1.48842e-09
Sobic.006G138800	BS	WL	136.763	46.88	91.8217	1.54703	0.24028	6.43843	1.20714e-10	1.51596e-09
Sobic.010G059900	BS	WL	134.345	1043.39	588.865	-2.95767	0.459414	-6.43793	1.21117e-10	1.51987e-09
Sobic.006G056600	BS	WL	255.247	480.136	367.692	-0.91167	0.141641	-6.43648	1.2228e-10	1.5333e-09
Sobic.003G436500	BS	WL	3491.39	1631.94	2561.66	1.09727	0.170525	6.43468	1.23731e-10	1.55033e-09
Sobic.008G176300	BS	WL	163.056	50.5739	106.815	1.68827	0.262446	6.43283	1.25252e-10	1.56821e-09
Sobic.004G211200	BS	WL	361.798	1056.09	708.946	-1.54575	0.240318	-6.4321	1.25857e-10	1.57459e-09
Sobic.010G094600	BS	WL	368.172	755.191	561.681	-1.03662	0.161206	-6.4304	1.27269e-10	1.59105e-09
Sobic.009G128500	BS	WL	709.493	1189.22	949.356	-0.745149	0.115913	-6.42851	1.28858e-10	1.6097e-09
Sobic.004G344600	BS	WL	460.517	1963.58	1212.05	-2.09229	0.32549	-6.42811	1.292e-10	1.61277e-09
Sobic.006G082000	BS	WL	455.501	88.4792	271.99	2.36432	0.367902	6.42648	1.30595e-10	1.62895e-09
Sobic.006G142600	BS	WL	161.451	463.39	312.42	-1.5217	0.236806	-6.42594	1.31059e-10	1.63351e-09
Sobic.005G042000	BS	WL	9994.59	72001.3	40997.9	-2.84881	0.443362	-6.42547	1.31459e-10	1.63727e-09
Sobic.001G201800	BS	WL	810.505	172.416	491.461	2.23296	0.347533	6.42516	1.31734e-10	1.6394e-09
Sobic.003G229600	BS	WL	400.131	115.349	257.74	1.79463	0.279317	6.42505	1.31827e-10	1.6394e-09
Sobic.001G079500	BS	WL	229.871	38.1215	133.996	2.5926	0.403645	6.42297	1.33639e-10	1.66069e-09
Sobic.003G107300	BS	WL	185.464	1194.52	689.994	-2.68763	0.418486	-6.42228	1.3425e-10	1.66703e-09
Sobic.002G227300	BS	WL	137.394	26.5856	81.99	2.36972	0.369123	6.41988	1.36382e-10	1.69224e-09
Sobic.006G213000	BS	WL	2206.05	3382.87	2794.46	-0.616704	0.09611	-6.41666	1.39301e-10	1.72717e-09
Sobic.002G200200	BS	WL	158.447	481.025	319.736	-1.60276	0.249798	-6.41619	1.39723e-10	1.7309e-09
Sobic.001G134800	BS	WL	1227.77	3338.14	2282.96	-1.44307	0.224914	-6.4161	1.3981e-10	1.7309e-09
Sobic.010G052500	BS	WL	34.2855	129.746	82.0157	-1.92061	0.299359	-6.41573	1.40146e-10	1.73376e-09
Sobic.001G125000	BS	WL	953.127	226.14	589.634	2.07555	0.323607	6.41381	1.41923e-10	1.75443e-09
Sobic.001G357700	BS	WL	53.8493	146.396	100.123	-1.44365	0.225096	-6.41348	1.42238e-10	1.75702e-09
Sobic.004G281900	BS	WL	508.669	2169.9	1339.28	-2.09297	0.326482	-6.41067	1.44885e-10	1.78839e-09
Sobic.002G098800	BS	WL	465.145	1987.35	1226.25	-2.09525	0.326857	-6.4103	1.45237e-10	1.79141e-09
Sobic.004G231300	BS	WL	271.16	119.997	195.578	1.1763	0.183515	6.40983	1.4568e-10	1.79553e-09
Sobic.001G243800	BS	WL	67.6097	8.99955	38.3046	2.91037	0.454403	6.40483	1.5054e-10	1.85405e-09
Sobic.009G062500	BS	WL	504.828	3380.26	1942.55	-2.74337	0.428383	-6.40403	1.5133e-10	1.8624e-09
Sobic.005G044800	BS	WL	425.132	1156.99	791.063	-1.44465	0.225617	-6.40313	1.52228e-10	1.87207e-09
Sobic.003G318300	BS	WL	41.0634	145.608	93.3356	-1.82771	0.285482	-6.40219	1.53162e-10	1.88216e-09
Sobic.004G004500	BS	WL	96.8202	10.4727	53.6464	3.21214	0.50175	6.40186	1.53491e-10	1.8848e-09
Sobic.003G028800	BS	WL	64.4814	3.60598	34.0437	4.16418	0.650872	6.39786	1.57575e-10	1.93352e-09
Sobic.009G160500	BS	WL	268.91	569.72	419.315	-1.08358	0.169385	-6.39713	1.58328e-10	1.94134e-09
Sobic.004G128900	BS	WL	1239.02	8193.93	4716.47	-2.7254	0.42605	-6.39691	1.58549e-10	1.94261e-09
Sobic.003G179600	BS	WL	181.292	66.847	124.069	1.43956	0.225069	6.39608	1.59417e-10	1.95181e-09
Sobic.002G301300	BS	WL	896.5	440.547	668.523	1.02479	0.160229	6.39578	1.59725e-10	1.95413e-09
Sobic.001G067500	BS	WL	155.559	26.3264	90.9426	2.56468	0.40103	6.39524	1.60299e-10	1.9597e-09
Sobic.002G403100	BS	WL	64.3265	9.03924	36.6829	2.83688	0.44385	6.39152	1.6424e-10	2.00641e-09
Sobic.003G264100	BS	WL	812.788	478.48	645.634	0.764269	0.119585	6.39101	1.64789e-10	2.01163e-09
Sobic.004G267700	BS	WL	762.025	2586.1	1674.06	-1.76298	0.275866	-6.39069	1.65135e-10	2.01438e-09
Sobic.001G491900	BS	WL	158.473	526.183	342.328	-1.73188	0.271017	-6.39028	1.65586e-10	2.0184e-09
Sobic.010G033800	BS	WL	201.67	40.6519	121.161	2.31128	0.361859	6.38725	1.68899e-10	2.05727e-09
Sobic.010G241300	BS	WL	1460.41	299.562	879.985	2.28539	0.357824	6.38689	1.69293e-10	2.06056e-09
Sobic.009G075900	BS	WL	89.066	10.0537	49.5598	3.14708	0.49279	6.38624	1.70019e-10	2.06787e-09
Sobic.006G271800	BS	WL	771.782	1651.64	1211.71	-1.09771	0.171912	-6.38529	1.71068e-10	2.07912e-09
Sobic.005G030500	BS	WL	2242.29	1015.42	1628.85	1.143	0.179023	6.38468	1.71754e-10	2.08593e-09
Sobic.010G143900	BS	WL	220.549	488.803	354.676	-1.14842	0.179883	-6.3843	1.72185e-10	2.08963e-09
Sobic.001G382800	BS	WL	482.723	1477.62	980.17	-1.61421	0.252876	-6.38343	1.73162e-10	2.09996e-09
Sobic.007G005300	BS	WL	309.245	545.131	427.188	-0.818058	0.128181	-6.38206	1.74722e-10	2.11732e-09
Sobic.008G037500	BS	WL	111.657	21.9718	66.8144	2.34686	0.367742	6.38183	1.74985e-10	2.11896e-09
Sobic.004G246200	BS	WL	832.848	423.755	628.302	0.974956	0.152775	6.38166	1.75176e-10	2.11974e-09
Sobic.003G391600	BS	WL	65.6726	161.82	113.746	-1.30087	0.203893	-6.38018	1.76882e-10	2.13882e-09
Sobic.007G044300	BS	WL	564.442	251.999	408.22	1.16329	0.182437	6.37639	1.81306e-10	2.19072e-09
Sobic.010G096100	BS	WL	174.096	52.8082	113.452	1.72115	0.270041	6.37364	1.84591e-10	2.22879e-09
Sobic.003G106600	BS	WL	19.6035	78.0217	48.8126	-1.99485	0.313053	-6.37223	1.86301e-10	2.2478e-09
Sobic.003G410700	BS	WL	226.236	79.7668	153.001	1.50416	0.236124	6.37021	1.88772e-10	2.27595e-09
Sobic.004G203700	BS	WL	167.342	50.8406	109.091	1.72075	0.270192	6.3686	1.9076e-10	2.29826e-09
Sobic.001G073900	BS	WL	487.517	2746.24	1616.88	-2.49407	0.391793	-6.3658	1.94278e-10	2.33895e-09
Sobic.010G207100	BS	WL	392.643	1394.48	893.564	-1.82863	0.287289	-6.36513	1.9512e-10	2.34591e-09
Sobic.008G073900	BS	WL	40.7151	131.676	86.1957	-1.69437	0.266196	-6.36512	1.95139e-10	2.34591e-09
Sobic.001G019300	BS	WL	230.766	519.607	375.186	-1.17139	0.184039	-6.36491	1.95404e-10	2.3474e-09
Sobic.008G039800	BS	WL	288.692	524.775	406.734	-0.862212	0.135485	-6.36387	1.96727e-10	2.36081e-09
Sobic.009G100800	BS	WL	29.9305	100.115	65.0226	-1.74249	0.273812	-6.36381	1.96805e-10	2.36081e-09
Sobic.005G001100	BS	WL	126.299	38.6499	82.4744	1.70588	0.268079	6.36334	1.97416e-10	2.36642e-09
Sobic.004G307400	BS	WL	257.201	1155.88	706.541	-2.16831	0.340805	-6.36232	1.98724e-10	2.38039e-09
Sobic.001G283700	BS	WL	401.578	833.736	617.657	-1.05402	0.16569	-6.36138	1.99953e-10	2.39338e-09
Sobic.001G243100	BS	WL	3574.43	6756.13	5165.28	-0.918482	0.144394	-6.36095	2.00505e-10	2.39826e-09
Sobic.010G208000	BS	WL	455.565	2464.74	1460.15	-2.43585	0.383089	-6.35845	2.03793e-10	2.43584e-09
Sobic.005G039500	BS	WL	48.2022	231.9	140.051	-2.26763	0.356686	-6.35749	2.05071e-10	2.44934e-09
Sobic.003G023300	BS	WL	263.957	123.028	193.493	1.10204	0.173357	6.35704	2.05684e-10	2.45489e-09
Sobic.006G158200	BS	WL	122.727	28.3672	75.5473	2.11315	0.332442	6.35646	2.06462e-10	2.46242e-09
Sobic.008G177900	BS	WL	55.78	7.91464	31.8473	2.81872	0.443518	6.35538	2.07912e-10	2.47787e-09
Sobic.003G069500	BS	WL	159.667	411.293	285.48	-1.3651	0.214798	-6.35527	2.08056e-10	2.47787e-09
Sobic.006G064800	BS	WL	1421.4	639.336	1030.37	1.1529	0.181447	6.35394	2.09863e-10	2.4976e-09
Sobic.001G471500	BS	WL	121.043	286.526	203.784	-1.24311	0.195666	-6.35324	2.10824e-10	2.50724e-09
Sobic.006G275800	BS	WL	610.088	1256.78	933.432	-1.04281	0.164174	-6.35189	2.12681e-10	2.52751e-09
Sobic.010G159900	BS	WL	1.52167	39.1667	20.3442	-4.68139	0.737214	-6.35011	2.15158e-10	2.55511e-09
Sobic.001G057300	BS	WL	601.864	1136.37	869.119	-0.916742	0.144388	-6.34917	2.16481e-10	2.56899e-09
Sobic.002G395000	BS	WL	1654.48	764.966	1209.72	1.113	0.175326	6.34815	2.17919e-10	2.58421e-09
Sobic.002G086800	BS	WL	307.442	67.4967	187.469	2.18735	0.344607	6.34737	2.19024e-10	2.59546e-09
Sobic.003G151400	BS	WL	83.4803	17.2501	50.3652	2.27538	0.3585	6.34696	2.19615e-10	2.60061e-09
Sobic.001G359500	BS	WL	381.976	779.809	580.892	-1.02988	0.162268	-6.34681	2.19832e-10	2.60131e-09
Sobic.004G217800	BS	WL	66.0092	166.282	116.145	-1.33273	0.209988	-6.34669	2.19991e-10	2.60135e-09
Sobic.003G195500	BS	WL	1225.23	733.846	979.536	0.739406	0.116516	6.34594	2.21065e-10	2.61218e-09
Sobic.002G418200	BS	WL	499.665	281.3	390.483	0.829232	0.130698	6.34464	2.22947e-10	2.63254e-09
Sobic.009G069300	BS	WL	454.765	227.154	340.96	1.00204	0.157956	6.34381	2.2415e-10	2.64488e-09
Sobic.004G272600	BS	WL	279.963	1343.43	811.698	-2.26286	0.356786	-6.34235	2.2628e-10	2.66811e-09
Sobic.008G136100	BS	WL	70.3137	7.94213	39.1279	3.1504	0.496891	6.34022	2.29435e-10	2.70339e-09
Sobic.003G346600	BS	WL	1587.41	2335.09	1961.25	-0.556786	0.0878384	-6.33875	2.31641e-10	2.72745e-09
Sobic.002G162800	BS	WL	957.883	582.149	770.016	0.718468	0.113379	6.33686	2.34501e-10	2.75917e-09
Sobic.005G202500	BS	WL	55.7375	196.363	126.05	-1.81542	0.286568	-6.33502	2.37315e-10	2.7903e-09
Sobic.005G217000	BS	WL	297.633	1483.11	890.371	-2.31722	0.365966	-6.33177	2.42366e-10	2.84767e-09
Sobic.006G159300	BS	WL	3108.56	7036.89	5072.73	-1.17873	0.186189	-6.33079	2.43903e-10	2.8637e-09
Sobic.007G107100	BS	WL	33.9444	120.229	77.0869	-1.82559	0.288379	-6.33052	2.44339e-10	2.8668e-09
Sobic.008G172800	BS	WL	76.5633	16.9448	46.754	2.17878	0.344192	6.33012	2.44976e-10	2.87224e-09
Sobic.001G102500	BS	WL	3557.93	16541.1	10049.5	-2.21697	0.350248	-6.32971	2.45626e-10	2.87783e-09
Sobic.001G021400	BS	WL	1771.45	2719.06	2245.26	-0.618101	0.097673	-6.32827	2.4793e-10	2.90277e-09
Sobic.002G167000	BS	WL	1845.89	862.588	1354.24	1.09763	0.173461	6.32783	2.48636e-10	2.90898e-09
Sobic.005G049000	BS	WL	98.2636	30.2408	64.2522	1.70181	0.269079	6.32456	2.53959e-10	2.96917e-09
Sobic.002G116000	BS	WL	878.021	5401.73	3139.88	-2.62114	0.414458	-6.32427	2.54439e-10	2.97269e-09
Sobic.002G379500	BS	WL	1391.84	2319.92	1855.88	-0.737017	0.116561	-6.32302	2.56507e-10	2.99475e-09
Sobic.006G177700	BS	WL	48.4891	4.27496	26.382	3.49463	0.552916	6.32037	2.60934e-10	3.0443e-09
Sobic.010G181300	BS	WL	153.126	812.405	482.765	-2.40785	0.380982	-6.32011	2.61378e-10	3.04733e-09
Sobic.009G250400	BS	WL	363.93	645.25	504.59	-0.825932	0.130768	-6.31602	2.68382e-10	3.12679e-09
Sobic.004G155800	BS	WL	1398.26	2211.58	1804.92	-0.661365	0.10473	-6.31493	2.70288e-10	3.14679e-09
Sobic.002G320700	BS	WL	23.9723	134.222	79.0972	-2.48776	0.394065	-6.31308	2.73533e-10	3.18233e-09
Sobic.009G003000	BS	WL	783.717	1856.96	1320.34	-1.24453	0.197158	-6.31236	2.74817e-10	3.19504e-09
Sobic.003G275200	BS	WL	177.851	639.823	408.837	-1.84742	0.292682	-6.31203	2.75406e-10	3.19964e-09
Sobic.007G101300	BS	WL	76.9141	231.586	154.25	-1.59153	0.252197	-6.31067	2.77836e-10	3.22562e-09
Sobic.002G366200	BS	WL	295.632	1683.09	989.362	-2.50948	0.397731	-6.30948	2.79975e-10	3.24818e-09
Sobic.009G023600	BS	WL	72.1521	8.94125	40.5467	3.00918	0.47697	6.30895	2.80942e-10	3.25713e-09
Sobic.006G043700	BS	WL	1298.39	2081.19	1689.79	-0.680766	0.107927	-6.30764	2.83319e-10	3.28239e-09
Sobic.007G057100	BS	WL	115.295	15.0042	65.1494	2.93876	0.46597	6.30676	2.84932e-10	3.29878e-09
Sobic.007G105500	BS	WL	990.239	2154.68	1572.46	-1.12166	0.177904	-6.30487	2.88433e-10	3.33698e-09
Sobic.001G500700	BS	WL	400.413	938.042	669.228	-1.22846	0.194847	-6.30472	2.88712e-10	3.33788e-09
Sobic.006G257900	BS	WL	26180.7	11291.5	18736.1	1.21327	0.192456	6.30414	2.89795e-10	3.34807e-09
Sobic.006G280800	BS	WL	126.619	444.379	285.499	-1.81187	0.287451	-6.30322	2.91522e-10	3.36568e-09
Sobic.008G019532	BS	WL	331.377	120.77	226.073	1.45646	0.23107	6.30311	2.91735e-10	3.3658e-09
Sobic.003G359800	BS	WL	273.425	54.2381	163.832	2.33385	0.37028	6.30293	2.92066e-10	3.36727e-09
Sobic.002G287000	BS	WL	190.738	580.318	385.528	-1.60579	0.254815	-6.30179	2.94226e-10	3.38983e-09
Sobic.007G008800	BS	WL	184.098	80.8027	132.45	1.18766	0.188533	6.29949	2.98622e-10	3.43809e-09
Sobic.001G018900	BS	WL	2470.74	4407.77	3439.25	-0.835046	0.132593	-6.2978	3.01909e-10	3.47352e-09
Sobic.007G158600	BS	WL	106.534	34.1552	70.3444	1.6416	0.260682	6.29735	3.02782e-10	3.48115e-09
Sobic.008G104500	BS	WL	110.539	239.128	174.834	-1.11341	0.176819	-6.29691	3.0364e-10	3.48795e-09
Sobic.003G354600	BS	WL	4.91331	43.9035	24.4084	-3.16467	0.502581	-6.29683	3.03794e-10	3.48795e-09
Sobic.001G295200	BS	WL	2216.58	3732.85	2974.72	-0.751919	0.119489	-6.29276	3.11863e-10	3.57812e-09
Sobic.009G009500	BS	WL	28.519	253.514	141.016	-3.1528	0.501092	-6.29186	3.13692e-10	3.59663e-09
Sobic.007G061100	BS	WL	129.029	23.2699	76.1497	2.4696	0.392524	6.2916	3.1422e-10	3.60019e-09
Sobic.009G140600	BS	WL	293.515	1050.73	672.123	-1.84016	0.292492	-6.29131	3.14797e-10	3.60431e-09
Sobic.008G190100	BS	WL	1139.49	3348.81	2244.15	-1.55532	0.247246	-6.29057	3.163e-10	3.61903e-09
Sobic.007G144900	BS	WL	102.015	14.063	58.039	2.86112	0.45484	6.2904	3.16644e-10	3.62048e-09
Sobic.001G292200	BS	WL	626.486	332.009	479.248	0.916442	0.145721	6.28903	3.19454e-10	3.64811e-09
Sobic.001G161900	BS	WL	125.481	46.012	85.7464	1.44769	0.230193	6.28901	3.19501e-10	3.64811e-09
Sobic.009G094700	BS	WL	221.774	681.891	451.833	-1.6208	0.257761	-6.28799	3.21601e-10	3.66957e-09
Sobic.004G354100	BS	WL	95.2643	350.806	223.035	-1.88118	0.299192	-6.28753	3.22547e-10	3.67783e-09
Sobic.010G096300	BS	WL	147.464	1033.8	590.63	-2.80986	0.446976	-6.28638	3.24948e-10	3.70267e-09
Sobic.004G337200	BS	WL	985.357	1742.45	1363.9	-0.822441	0.13089	-6.28346	3.31129e-10	3.76967e-09
Sobic.001G357200	BS	WL	234.739	916.962	575.851	-1.96616	0.312914	-6.28338	3.31282e-10	3.76967e-09
Sobic.005G024700	BS	WL	25.4043	99.6918	62.548	-1.97335	0.314116	-6.28224	3.33729e-10	3.79491e-09
Sobic.001G076900	BS	WL	82.8646	10.7565	46.8106	2.94425	0.468677	6.28205	3.34145e-10	3.79704e-09
Sobic.010G055300	BS	WL	81.0222	346.163	213.593	-2.09593	0.333758	-6.27979	3.39025e-10	3.84986e-09
Sobic.003G010200	BS	WL	33.5735	102.719	68.1461	-1.61307	0.256873	-6.27961	3.39415e-10	3.85165e-09
Sobic.009G059300	BS	WL	1198.53	4208.41	2703.47	-1.81207	0.288614	-6.2785	3.41845e-10	3.87658e-09
Sobic.003G367500	BS	WL	825.29	2138.82	1482.05	-1.37396	0.218864	-6.27767	3.43685e-10	3.89478e-09
Sobic.006G047400	BS	WL	1338.52	2082.17	1710.34	-0.637411	0.101553	-6.27663	3.45995e-10	3.91829e-09
Sobic.003G406500	BS	WL	46.3123	3.58448	24.9484	3.68929	0.587984	6.27447	3.50816e-10	3.97018e-09
Sobic.003G241300	BS	WL	198.945	43.1577	121.051	2.20528	0.351479	6.27429	3.51243e-10	3.9723e-09
Sobic.010G028000	BS	WL	200.149	455.114	327.632	-1.18583	0.189029	-6.27327	3.53541e-10	3.99557e-09
Sobic.002G271800	BS	WL	48.4709	188.555	118.513	-1.96121	0.312842	-6.269	3.63382e-10	4.10399e-09
Sobic.001G399200	BS	WL	59.7958	9.98627	34.891	2.57531	0.410878	6.26783	3.66117e-10	4.13206e-09
Sobic.010G060500	BS	WL	1126.97	1762.84	1444.91	-0.645312	0.102959	-6.26767	3.66484e-10	4.1334e-09
Sobic.001G516500	BS	WL	355.072	124.508	239.79	1.51243	0.241371	6.26599	3.70455e-10	4.17356e-09
Sobic.003G271400	BS	WL	16.8451	74.9686	45.9068	-2.15663	0.344183	-6.26595	3.70548e-10	4.17356e-09
Sobic.009G240900	BS	WL	6051.92	2750.45	4401.18	1.13774	0.181589	6.26544	3.71763e-10	4.18442e-09
Sobic.003G352800	BS	WL	53.5717	5.02683	29.2992	3.41357	0.544916	6.2644	3.74255e-10	4.20961e-09
Sobic.002G226300	BS	WL	92.6305	12.0794	52.3549	2.93179	0.468027	6.26414	3.74889e-10	4.21389e-09
Sobic.009G004500	BS	WL	11.9861	79.4091	45.6976	-2.73208	0.436162	-6.26391	3.75438e-10	4.21719e-09
Sobic.001G395300	BS	WL	269.526	626.514	448.02	-1.2172	0.194373	-6.26221	3.79551e-10	4.26052e-09
Sobic.010G181500	BS	WL	22.6894	93.4632	58.0763	-2.04481	0.326639	-6.26015	3.84602e-10	4.3143e-09
Sobic.003G370000	BS	WL	3391.59	16803.9	10097.7	-2.30878	0.369062	-6.25583	3.95419e-10	4.43264e-09
Sobic.008G171300	BS	WL	529.571	1948.13	1238.85	-1.87936	0.300505	-6.25399	4.00104e-10	4.48213e-09
Sobic.007G220000	BS	WL	101.525	28.3366	64.9309	1.8402	0.294264	6.25357	4.01168e-10	4.49103e-09
Sobic.008G153200	BS	WL	108.132	327.38	217.756	-1.59879	0.255738	-6.25167	4.06075e-10	4.5429e-09
Sobic.004G146000	BS	WL	3609.9	1369.54	2489.72	1.3983	0.223711	6.25046	4.09245e-10	4.57527e-09
Sobic.009G131800	BS	WL	699.934	2039.85	1369.89	-1.5433	0.247023	-6.24759	4.16822e-10	4.65685e-09
Sobic.002G047600	BS	WL	429.651	793.157	611.404	-0.884259	0.141545	-6.24719	4.17892e-10	4.66567e-09
Sobic.003G428800	BS	WL	126.492	31.9765	79.2342	1.98417	0.317708	6.24525	4.23111e-10	4.72076e-09
Sobic.005G196300	BS	WL	113.268	20.7763	67.0222	2.44529	0.391665	6.24332	4.2839e-10	4.77645e-09
Sobic.006G082500	BS	WL	238.852	645.993	442.423	-1.43568	0.229979	-6.24267	4.30174e-10	4.79312e-09
Sobic.003G421800	BS	WL	91.421	16.957	54.189	2.43363	0.389937	6.24107	4.3458e-10	4.83896e-09
Sobic.001G029200	BS	WL	3352.53	2294.97	2823.75	0.546731	0.0876157	6.24011	4.37274e-10	4.8657e-09
Sobic.001G322600	BS	WL	110.757	269.667	190.212	-1.28432	0.20602	-6.23398	4.54735e-10	5.05661e-09
Sobic.002G038300	BS	WL	66.0117	334.994	200.503	-2.34427	0.376189	-6.23162	4.61639e-10	5.12994e-09
Sobic.001G188600	BS	WL	84.3106	299.401	191.856	-1.8293	0.29357	-6.2312	4.62864e-10	5.14011e-09
Sobic.006G226500	BS	WL	588.728	990.232	789.48	-0.750103	0.120386	-6.23082	4.63996e-10	5.14924e-09
Sobic.006G104600	BS	WL	835.602	1390.89	1113.25	-0.734995	0.117998	-6.22887	4.69812e-10	5.2103e-09
Sobic.007G027000	BS	WL	29.478	167.083	98.2807	-2.50455	0.402108	-6.22855	4.7076e-10	5.21733e-09
Sobic.004G277300	BS	WL	10.4047	55.1093	32.757	-2.40596	0.38629	-6.2284	4.71233e-10	5.21908e-09
Sobic.003G085300	BS	WL	14.967	92.1893	53.5782	-2.62316	0.421209	-6.22768	4.73383e-10	5.2394e-09
Sobic.003G265500	BS	WL	166.6	365.698	266.149	-1.13408	0.182125	-6.22691	4.75719e-10	5.26175e-09
Sobic.007G136900	BS	WL	6488.3	41816.6	24152.4	-2.68817	0.431911	-6.22391	4.84914e-10	5.35988e-09
Sobic.003G378600	BS	WL	145.125	531.276	338.201	-1.87271	0.300934	-6.223	4.8774e-10	5.38753e-09
Sobic.009G199601	BS	WL	205.904	1237.73	721.816	-2.58797	0.415894	-6.22267	4.88763e-10	5.39524e-09
Sobic.004G344700	BS	WL	1011.53	581.97	796.748	0.797538	0.128188	6.22164	4.91979e-10	5.42713e-09
Sobic.006G215400	BS	WL	26.8961	88.9553	57.9257	-1.72695	0.277588	-6.22129	4.9307e-10	5.43533e-09
Sobic.001G034100	BS	WL	243.052	121.418	182.235	1.0011	0.160918	6.2212	4.93377e-10	5.43533e-09
Sobic.009G129300	BS	WL	198.585	692.364	445.475	-1.80205	0.289753	-6.21925	4.99529e-10	5.49945e-09
Sobic.010G130900	BS	WL	51.7313	5.02683	28.3791	3.36189	0.540653	6.2182	5.02888e-10	5.53276e-09
Sobic.001G518800	BS	WL	146.134	17.9898	82.0618	3.02286	0.486194	6.21741	5.0544e-10	5.55716e-09
Sobic.004G322200	BS	WL	1501.3	2308.18	1904.74	-0.620566	0.0998302	-6.21621	5.09295e-10	5.59584e-09
Sobic.002G406700	BS	WL	169.586	705.469	437.528	-2.05696	0.330925	-6.21578	5.10708e-10	5.60766e-09
Sobic.003G134300	BS	WL	222.899	611.909	417.404	-1.45722	0.234471	-6.21493	5.13475e-10	5.63431e-09
Sobic.001G478400	BS	WL	1253.3	672.039	962.668	0.899108	0.144683	6.21433	5.1543e-10	5.65203e-09
Sobic.004G357300	BS	WL	64.246	165.886	115.066	-1.36967	0.220547	-6.21034	5.28692e-10	5.79363e-09
Sobic.001G090500	BS	WL	392.172	737.931	565.052	-0.912283	0.146919	-6.20943	5.31757e-10	5.82337e-09
Sobic.002G112400	BS	WL	1698.33	6470.41	4084.37	-1.92979	0.310816	-6.20878	5.33966e-10	5.84371e-09
Sobic.004G044200	BS	WL	49.5212	328.893	189.207	-2.7327	0.440227	-6.20748	5.38397e-10	5.88832e-09
Sobic.010G027200	BS	WL	228.256	498.645	363.451	-1.12774	0.181685	-6.2071	5.3971e-10	5.8966e-09
Sobic.004G268300	BS	WL	42.8077	115.407	79.1074	-1.43143	0.230613	-6.20706	5.39865e-10	5.8966e-09
Sobic.004G337900	BS	WL	286.815	123.221	205.018	1.21889	0.196379	6.20682	5.40664e-10	5.90145e-09
Sobic.006G258600	BS	WL	353.83	861.142	607.486	-1.28314	0.206754	-6.20613	5.43054e-10	5.92364e-09
Sobic.007G127550	BS	WL	1046.9	3085.92	2066.41	-1.55965	0.251344	-6.20524	5.46133e-10	5.95332e-09
Sobic.003G295200	BS	WL	253.9	119.248	186.574	1.0899	0.175704	6.20302	5.53881e-10	6.03381e-09
Sobic.001G377000	BS	WL	432.745	1001.66	717.201	-1.21093	0.195284	-6.20084	5.61625e-10	6.11416e-09
Sobic.002G322800	BS	WL	55.7302	6.13015	30.9302	3.18824	0.514174	6.2007	5.62112e-10	6.11545e-09
Sobic.010G105100	BS	WL	209.531	553.342	381.437	-1.40142	0.226034	-6.20003	5.6451e-10	6.13423e-09
Sobic.002G073200	BS	WL	161.014	621.785	391.399	-1.94965	0.31446	-6.20002	5.64577e-10	6.13423e-09
Sobic.002G060800	BS	WL	330.719	965.095	647.907	-1.54528	0.249519	-6.19301	5.90278e-10	6.40929e-09
Sobic.001G161100	BS	WL	24.6073	149.18	86.8936	-2.60256	0.42026	-6.19274	5.91287e-10	6.41605e-09
Sobic.006G048700	BS	WL	730.192	395.608	562.9	0.884046	0.142791	6.19117	5.97194e-10	6.4759e-09
Sobic.002G118200	BS	WL	236.397	1109.95	673.174	-2.23151	0.360543	-6.18932	6.04237e-10	6.548e-09
Sobic.009G030800	BS	WL	160.012	530.645	345.329	-1.73006	0.279558	-6.18856	6.07159e-10	6.57538e-09
Sobic.009G257900	BS	WL	33.4188	142.528	87.9735	-2.09394	0.338523	-6.1855	6.19046e-10	6.69816e-09
Sobic.001G116000	BS	WL	242.211	118.619	180.415	1.03002	0.166523	6.18544	6.19304e-10	6.69816e-09
Sobic.003G273500	BS	WL	284.138	135.611	209.875	1.06646	0.172434	6.18474	6.22058e-10	6.72357e-09
Sobic.004G260600	BS	WL	415.199	904.799	659.999	-1.12374	0.181724	-6.18377	6.25869e-10	6.76037e-09
Sobic.003G196800	BS	WL	2849.57	4105.42	3477.5	-0.52675	0.0851882	-6.18337	6.27484e-10	6.7734e-09
Sobic.003G405600	BS	WL	101.949	33.4432	67.6964	1.60874	0.260256	6.18136	6.3551e-10	6.85558e-09
Sobic.006G173600	BS	WL	376.833	886.357	631.595	-1.23418	0.199676	-6.18091	6.3733e-10	6.87075e-09
Sobic.001G518600	BS	WL	3638.48	16027	9832.75	-2.13912	0.346168	-6.17942	6.43366e-10	6.93132e-09
Sobic.002G128800	BS	WL	453.846	102.286	278.066	2.14829	0.347674	6.17902	6.45004e-10	6.94446e-09
Sobic.002G116900	BS	WL	247.988	611.959	429.974	-1.30347	0.210975	-6.17832	6.47861e-10	6.9707e-09
Sobic.001G097100	BS	WL	5904.06	27893.9	16899	-2.24018	0.3626	-6.17811	6.48732e-10	6.97555e-09
Sobic.008G041400	BS	WL	84.8494	8.92285	46.8861	3.24508	0.525277	6.17784	6.49852e-10	6.98306e-09
Sobic.004G026300	BS	WL	1091.16	246.969	669.064	2.14344	0.346986	6.1773	6.52081e-10	6.99933e-09
Sobic.007G090400	BS	WL	283.238	1139.28	711.258	-2.0083	0.325114	-6.1772	6.52494e-10	6.99933e-09
Sobic.009G088200	BS	WL	71.381	229.502	150.441	-1.68596	0.272935	-6.17716	6.5263e-10	6.99933e-09
Sobic.009G129800	BS	WL	3089.91	4968.45	4029.18	-0.685212	0.110937	-6.17658	6.55055e-10	7.0208e-09
Sobic.003G348400	BS	WL	91.0863	16.1501	53.6182	2.4952	0.404045	6.17556	6.59309e-10	7.06184e-09
Sobic.004G151600	BS	WL	60.979	199.662	130.321	-1.71248	0.27737	-6.174	6.65828e-10	7.12706e-09
Sobic.007G069400	BS	WL	666.137	2206.1	1436.12	-1.72773	0.279925	-6.1721	6.73889e-10	7.2087e-09
Sobic.004G264000	BS	WL	80.1873	16.434	48.3106	2.28264	0.369884	6.17125	6.77528e-10	7.24296e-09
Sobic.001G325700	BS	WL	894.424	4254.07	2574.25	-2.24989	0.364673	-6.16962	6.84564e-10	7.31347e-09
Sobic.009G178600	BS	WL	5015.68	2938.32	3977	0.771477	0.12505	6.16934	6.85772e-10	7.32166e-09
Sobic.009G123300	BS	WL	367.22	1289.54	828.38	-1.81236	0.293827	-6.16811	6.91116e-10	7.37397e-09
Sobic.007G111500	BS	WL	36.891	245.717	141.304	-2.73715	0.443799	-6.16754	6.93625e-10	7.39599e-09
Sobic.002G297400	BS	WL	111.643	521.758	316.701	-2.22498	0.360805	-6.16671	6.97251e-10	7.42988e-09
Sobic.010G007500	BS	WL	78.8566	12.5565	45.7066	2.65009	0.429755	6.16651	6.9812e-10	7.43437e-09
Sobic.001G284200	BS	WL	68.1096	306.741	187.425	-2.17198	0.352313	-6.16491	7.05237e-10	7.50535e-09
Sobic.001G542300	BS	WL	281.73	134.126	207.928	1.06986	0.173604	6.16266	7.15336e-10	7.60795e-09
Sobic.001G458200	BS	WL	2136.17	3323.73	2729.95	-0.637841	0.103545	-6.16002	7.27349e-10	7.73076e-09
Sobic.004G326100	BS	WL	168.713	16.9452	92.829	3.31699	0.538671	6.15772	7.37999e-10	7.83894e-09
Sobic.002G366100	BS	WL	514.804	2689.09	1601.95	-2.38516	0.387389	-6.15703	7.41241e-10	7.86834e-09
Sobic.005G169900	BS	WL	182.984	430.538	306.761	-1.23476	0.200627	-6.15452	7.53049e-10	7.98857e-09
Sobic.001G430700	BS	WL	66.9961	11.4807	39.2384	2.54415	0.413575	6.1516	7.67051e-10	8.13192e-09
Sobic.005G204200	BS	WL	137.826	588.133	362.98	-2.09383	0.340436	-6.15043	7.72709e-10	8.18667e-09
Sobic.001G223100	BS	WL	131.88	40.5111	86.1957	1.70151	0.276706	6.14916	7.78938e-10	8.24413e-09
Sobic.003G007200	BS	WL	60.2708	5.75121	33.011	3.39026	0.55134	6.14912	7.79126e-10	8.24413e-09
Sobic.001G429700	BS	WL	196.246	34.714	115.48	2.4979	0.406234	6.14893	7.80087e-10	8.24904e-09
Sobic.001G328500	BS	WL	77.258	178.702	127.98	-1.20954	0.196821	-6.14538	7.97712e-10	8.43005e-09
Sobic.001G411100	BS	WL	450.953	1782.94	1116.95	-1.98338	0.322787	-6.14454	8.01965e-10	8.46961e-09
Sobic.010G273800	BS	WL	400.264	1220.29	810.275	-1.60834	0.261776	-6.14394	8.04981e-10	8.49605e-09
Sobic.003G435800	BS	WL	586.232	3245.58	1915.91	-2.46904	0.401899	-6.14345	8.07496e-10	8.51718e-09
Sobic.004G293500	BS	WL	427.018	161.643	294.33	1.40201	0.228225	6.14311	8.09189e-10	8.52962e-09
Sobic.009G195600	BS	WL	54.7566	8.62971	31.6931	2.66566	0.433985	6.1423	8.13351e-10	8.56805e-09
Sobic.001G455500	BS	WL	27.5521	91.9193	59.7357	-1.74017	0.28335	-6.1414	8.17953e-10	8.61107e-09
Sobic.001G240100	BS	WL	177.617	43.9647	110.791	2.01571	0.328266	6.14047	8.22764e-10	8.65623e-09
Sobic.010G035500	BS	WL	1093.49	2863.45	1978.47	-1.3889	0.226208	-6.1399	8.25723e-10	8.68185e-09
Sobic.003G190400	BS	WL	233.08	897.412	565.246	-1.94522	0.316997	-6.1364	8.44109e-10	8.86956e-09
Sobic.002G081400	BS	WL	694.588	2727.87	1711.23	-1.97364	0.321717	-6.13472	8.53089e-10	8.95825e-09
Sobic.004G198000	BS	WL	211.19	98.4226	154.806	1.10142	0.179547	6.13445	8.54554e-10	8.96796e-09
Sobic.005G094800	BS	WL	712.329	357.164	534.746	0.995769	0.162345	6.13365	8.58845e-10	9.00729e-09
Sobic.009G013700	BS	WL	237.146	113.625	175.386	1.0616	0.173128	6.13189	8.68419e-10	9.10196e-09
Sobic.002G102200	BS	WL	31.2575	127.639	79.4485	-2.0313	0.331279	-6.1317	8.69441e-10	9.10691e-09
Sobic.003G249900	BS	WL	1574	633.791	1103.9	1.31255	0.214077	6.13124	8.71985e-10	9.1278e-09
Sobic.003G184765	BS	WL	9.48287	49.5535	29.5182	-2.38744	0.389425	-6.13068	8.75023e-10	9.15383e-09
Sobic.002G061900	BS	WL	245.49	1324.86	785.175	-2.43238	0.396941	-6.12781	8.90992e-10	9.31502e-09
Sobic.001G350900	BS	WL	509.548	269.78	389.664	0.9179	0.149848	6.12556	9.03657e-10	9.44148e-09
Sobic.002G168600	BS	WL	107.773	35.708	71.7404	1.59641	0.260721	6.12305	9.18012e-10	9.58543e-09
Sobic.001G100000	BS	WL	986.284	5573.72	3280	-2.49863	0.408162	-6.12167	9.26017e-10	9.66294e-09
Sobic.002G159300	BS	WL	196.566	87.1522	141.859	1.1724	0.191557	6.12036	9.33652e-10	9.73649e-09
Sobic.010G113000	BS	WL	5070.6	8549.51	6810.05	-0.753714	0.123154	-6.12008	9.35303e-10	9.74758e-09
Sobic.008G059000	BS	WL	969.788	268.823	619.306	1.85119	0.302614	6.11735	9.51447e-10	9.90962e-09
Sobic.010G184800	BS	WL	42.4141	124.334	83.3739	-1.55108	0.253563	-6.11713	9.52754e-10	9.917e-09
Sobic.008G192700	BS	WL	110.203	37.8011	74.002	1.54509	0.252598	6.11681	9.54691e-10	9.93093e-09
Sobic.008G116400	BS	WL	195.129	754.653	474.891	-1.95177	0.319094	-6.11659	9.55972e-10	9.93804e-09
Sobic.003G441200	BS	WL	77.2242	258.622	167.923	-1.74469	0.285272	-6.11589	9.60186e-10	9.9756e-09
Sobic.008G058100	BS	WL	124.843	475.474	300.158	-1.92979	0.31559	-6.11488	9.6631e-10	1.00329e-08
Sobic.003G352600	BS	WL	220.27	399.928	310.099	-0.860373	0.14071	-6.11451	9.68566e-10	1.00501e-08
Sobic.010G045966	BS	WL	283.426	133.788	208.607	1.0836	0.177267	6.11284	9.78738e-10	1.01493e-08
Sobic.003G393900	BS	WL	3552.62	1271.7	2412.16	1.48216	0.242509	6.11175	9.85463e-10	1.02126e-08
Sobic.002G245400	BS	WL	11.3266	85.6199	48.4732	-2.92003	0.477827	-6.11105	9.8976e-10	1.02508e-08
Sobic.009G137800	BS	WL	253.458	113.066	183.262	1.16431	0.19059	6.10896	1.00282e-09	1.03795e-08
Sobic.002G013700	BS	WL	90.7745	357.818	224.296	-1.97958	0.324275	-6.10464	1.03034e-09	1.06578e-08
Sobic.001G448300	BS	WL	154.079	32.7643	93.4216	2.23413	0.366018	6.10388	1.03521e-09	1.07014e-08
Sobic.001G015500	BS	WL	76.1578	180.187	128.173	-1.24358	0.203803	-6.10186	1.04842e-09	1.08313e-08
Sobic.001G423300	BS	WL	143.356	288.488	215.922	-1.009	0.165387	-6.10082	1.05526e-09	1.08952e-08
Sobic.001G536700	BS	WL	172.662	616.944	394.803	-1.83764	0.30128	-6.09945	1.06433e-09	1.09791e-08
Sobic.001G485100	BS	WL	154.409	477.979	316.194	-1.63013	0.26726	-6.09939	1.06471e-09	1.09791e-08
Sobic.005G142700	BS	WL	14.7381	94.5155	54.6268	-2.68335	0.440094	-6.09721	1.07937e-09	1.11234e-08
Sobic.009G050300	BS	WL	1808.26	2933.49	2370.87	-0.698043	0.114513	-6.09574	1.08934e-09	1.12191e-08
Sobic.004G266400	BS	WL	622.532	1744.88	1183.7	-1.48705	0.243971	-6.09519	1.09306e-09	1.12505e-08
Sobic.006G185900	BS	WL	155.542	394.821	275.181	-1.34451	0.220608	-6.09458	1.09724e-09	1.12864e-08
Sobic.004G065900	BS	WL	171.706	14.6863	93.1963	3.54634	0.58208	6.09253	1.11142e-09	1.14253e-08
Sobic.003G049200	BS	WL	587.231	333.07	460.15	0.818508	0.134384	6.09083	1.12323e-09	1.15396e-08
Sobic.003G309500	BS	WL	53.5326	149.255	101.394	-1.48057	0.243105	-6.09024	1.12744e-09	1.15757e-08
Sobic.002G271200	BS	WL	319.89	163.698	241.794	0.966165	0.158666	6.08929	1.13409e-09	1.16367e-08
Sobic.003G112200	BS	WL	64.2469	9.37228	36.8096	2.78026	0.456755	6.08697	1.15066e-09	1.17994e-08
Sobic.010G240500	BS	WL	585.902	1462.99	1024.45	-1.32034	0.216947	-6.08598	1.15781e-09	1.18655e-08
Sobic.004G331900	BS	WL	335.455	91.8741	213.665	1.86828	0.307012	6.08536	1.16232e-09	1.19043e-08
Sobic.004G012900	BS	WL	417.026	1884.08	1150.55	-2.1758	0.357609	-6.08429	1.17005e-09	1.19761e-08
Sobic.008G101900	BS	WL	270.32	647.702	459.011	-1.26093	0.207277	-6.08328	1.17748e-09	1.20447e-08
Sobic.008G188100	BS	WL	68.309	7.63369	37.9714	3.17074	0.52132	6.08215	1.18582e-09	1.21226e-08
Sobic.010G132600	BS	WL	192.308	372.45	282.379	-0.953925	0.156879	-6.08062	1.19716e-09	1.22309e-08
Sobic.K043700	BS	WL	43.204	0	21.602	7.76746	1.27787	6.07845	1.21352e-09	1.23905e-08
Sobic.004G002100	BS	WL	504.68	295.53	400.105	0.772308	0.12706	6.07829	1.2147e-09	1.23933e-08
Sobic.002G314200	BS	WL	176.97	674.178	425.574	-1.93	0.317527	-6.07821	1.2153e-09	1.23933e-08
Sobic.006G106000	BS	WL	166.23	40.1473	103.189	2.04909	0.337354	6.07399	1.24769e-09	1.27158e-08
Sobic.006G226700	BS	WL	315.54	112.008	213.774	1.49409	0.245992	6.07373	1.24974e-09	1.2729e-08
Sobic.006G161500	BS	WL	956.504	6622.92	3789.71	-2.79168	0.459983	-6.06909	1.28636e-09	1.30939e-08
Sobic.001G261400	BS	WL	125.424	26.014	75.719	2.26529	0.373276	6.06868	1.28967e-09	1.31195e-08
Sobic.009G149800	BS	WL	923.158	371.568	647.363	1.31292	0.216349	6.06852	1.29095e-09	1.31246e-08
Sobic.005G030400	BS	WL	502.239	293.508	397.874	0.775409	0.127783	6.06817	1.29375e-09	1.31386e-08
Sobic.010G007700	BS	WL	275.799	55.5321	165.666	2.31317	0.381198	6.06815	1.29392e-09	1.31386e-08
Sobic.003G352500	BS	WL	364.465	804.704	584.584	-1.14295	0.188406	-6.06641	1.308e-09	1.32735e-08
Sobic.004G116300	BS	WL	13.5005	79.5801	46.5403	-2.56277	0.42252	-6.06545	1.31588e-09	1.33453e-08
Sobic.006G105800	BS	WL	77.1294	193.56	135.345	-1.32812	0.219014	-6.0641	1.32698e-09	1.34497e-08
Sobic.009G035200	BS	WL	22.3248	87.0141	54.6694	-1.96451	0.323983	-6.06362	1.33088e-09	1.34809e-08
Sobic.002G136100	BS	WL	325.167	966.799	645.983	-1.57228	0.259349	-6.06241	1.34099e-09	1.35751e-08
Sobic.004G064200	BS	WL	76.1279	14.057	45.0924	2.4399	0.402482	6.06214	1.34322e-09	1.35894e-08
Sobic.009G010700	BS	WL	42.7001	212.364	127.532	-2.3157	0.382005	-6.06197	1.34467e-09	1.35957e-08
Sobic.006G066500	BS	WL	125.391	27.4349	76.4127	2.18809	0.361101	6.05948	1.36565e-09	1.37995e-08
Sobic.001G182600	BS	WL	20.5832	145.029	82.8059	-2.81866	0.465229	-6.05863	1.37282e-09	1.38635e-08
Sobic.010G149200	BS	WL	295.933	636.185	466.059	-1.10453	0.18236	-6.05685	1.38816e-09	1.40099e-08
Sobic.006G191100	BS	WL	87.3641	28.3703	57.8672	1.62197	0.267817	6.05626	1.39324e-09	1.40526e-08
Sobic.004G023400	BS	WL	147.322	396.746	272.034	-1.42976	0.236086	-6.05612	1.39443e-09	1.40561e-08
Sobic.004G073500	BS	WL	112.017	22.3324	67.1747	2.32821	0.384451	6.05593	1.39608e-09	1.40641e-08
Sobic.003G150400	BS	WL	75.2209	0.366738	37.7938	7.60536	1.25602	6.05515	1.40291e-09	1.41244e-08
Sobic.003G392700	BS	WL	273.298	587.116	430.207	-1.10293	0.18216	-6.05477	1.40617e-09	1.41486e-08
Sobic.002G384700	BS	WL	41.883	117.751	79.8171	-1.49122	0.246301	-6.05448	1.4087e-09	1.41655e-08
Sobic.008G157700	BS	WL	1.23036	40.5016	20.866	-5.05041	0.834375	-6.05293	1.42239e-09	1.42945e-08
Sobic.009G115700	BS	WL	779.83	1273.15	1026.49	-0.707174	0.116836	-6.05271	1.42426e-09	1.43046e-08
Sobic.002G206200	BS	WL	147.789	346.033	246.911	-1.22759	0.202982	-6.04779	1.46842e-09	1.47393e-08
Sobic.004G230800	BS	WL	106.095	639.904	372.999	-2.59313	0.428837	-6.04688	1.4768e-09	1.48144e-08
Sobic.002G367000	BS	WL	159.252	806.786	483.019	-2.34123	0.387237	-6.04599	1.48496e-09	1.48873e-08
Sobic.008G097100	BS	WL	221.941	84.574	153.258	1.39281	0.230408	6.04498	1.4943e-09	1.49719e-08
Sobic.006G221000	BS	WL	1086.99	3223.76	2155.38	-1.56846	0.259472	-6.04484	1.4956e-09	1.49758e-08
Sobic.009G234800	BS	WL	2097.99	1172.55	1635.27	0.839397	0.138905	6.04295	1.51319e-09	1.51428e-08
Sobic.006G172900	BS	WL	329.031	87.1377	208.084	1.91749	0.317315	6.04286	1.5141e-09	1.51429e-08
Sobic.003G352700	BS	WL	51.7932	4.28116	28.0372	3.59002	0.594234	6.04144	1.52749e-09	1.52675e-08
Sobic.005G017300	BS	WL	115.31	36.3062	75.808	1.66698	0.275959	6.04068	1.53469e-09	1.53303e-08
Sobic.005G091300	BS	WL	268.611	65.3707	166.991	2.03891	0.337571	6.03995	1.5416e-09	1.53901e-08
Sobic.006G143400	BS	WL	170.386	26.9774	98.6815	2.65955	0.440418	6.03869	1.55375e-09	1.5502e-08
Sobic.008G176500	BS	WL	54.9069	10.7749	32.8409	2.34917	0.389028	6.03856	1.55492e-09	1.55044e-08
Sobic.004G284800	BS	WL	437.507	228.061	332.784	0.940416	0.155746	6.03814	1.55901e-09	1.55358e-08
Sobic.001G334300	BS	WL	1624.21	2515.62	2069.92	-0.631107	0.10458	-6.03467	1.59285e-09	1.58636e-08
Sobic.002G301200	BS	WL	1844.36	1062.88	1453.62	0.795141	0.131768	6.0344	1.59555e-09	1.58808e-08
Sobic.001G054100	BS	WL	111.944	379.646	245.795	-1.76262	0.292146	-6.03337	1.60577e-09	1.59731e-08
Sobic.001G491000	BS	WL	3901.32	23234.2	13567.8	-2.57423	0.426699	-6.0329	1.61047e-09	1.60102e-08
Sobic.004G336000	BS	WL	180.767	568.247	374.507	-1.65276	0.273995	-6.03207	1.61868e-09	1.60822e-08
Sobic.001G469933	BS	WL	1271.51	5625.89	3448.7	-2.1456	0.355736	-6.03145	1.62494e-09	1.61348e-08
Sobic.003G291800	BS	WL	396.838	864.406	630.622	-1.12313	0.186262	-6.02984	1.64121e-09	1.62866e-08
Sobic.010G086800	BS	WL	80.9509	12.153	46.552	2.73259	0.453186	6.02973	1.64232e-09	1.62878e-08
Sobic.006G166500	BS	WL	244.242	547.511	395.876	-1.1651	0.193266	-6.02848	1.65506e-09	1.64043e-08
Sobic.008G051300	BS	WL	323.047	659.029	491.038	-1.02873	0.170699	-6.02659	1.67458e-09	1.65879e-08
Sobic.002G193800	BS	WL	210.239	716.933	463.586	-1.77015	0.293766	-6.02572	1.68361e-09	1.66675e-08
Sobic.006G011200	BS	WL	172.845	397.554	285.2	-1.20206	0.199509	-6.02511	1.68993e-09	1.672e-08
Sobic.007G171800	BS	WL	358.593	1819.84	1089.22	-2.34358	0.38901	-6.02449	1.69648e-09	1.67749e-08
Sobic.001G382100	BS	WL	602.251	4005.1	2303.67	-2.7335	0.453818	-6.02333	1.70864e-09	1.6885e-08
Sobic.008G032300	BS	WL	49.2028	329.559	189.381	-2.74475	0.455955	-6.01979	1.74645e-09	1.72484e-08
Sobic.007G034400	BS	WL	601.857	1170.32	886.086	-0.95949	0.159419	-6.01867	1.75852e-09	1.73573e-08
Sobic.006G089500	BS	WL	1688.4	1101.17	1394.78	0.61667	0.102469	6.01811	1.76462e-09	1.74071e-08
Sobic.004G034500	BS	WL	364.914	1591.52	978.218	-2.125	0.353172	-6.0169	1.77793e-09	1.75281e-08
Sobic.007G143700	BS	WL	407.365	1615.81	1011.59	-1.98805	0.330443	-6.01632	1.78425e-09	1.75799e-08
Sobic.006G149300	BS	WL	555.194	129.501	342.347	2.1006	0.349358	6.01275	1.82406e-09	1.79615e-08
Sobic.004G337925	BS	WL	329.81	167.488	248.649	0.977863	0.162708	6.00991	1.85623e-09	1.82675e-08
Sobic.002G396400	BS	WL	221.698	62.4891	142.094	1.82684	0.303996	6.0094	1.86205e-09	1.83139e-08
Sobic.003G031200	BS	WL	1033.1	603.942	818.522	0.774673	0.12893	6.00848	1.87275e-09	1.84082e-08
Sobic.010G106300	BS	WL	234.947	79.006	156.976	1.57232	0.261712	6.00784	1.88014e-09	1.84699e-08
Sobic.002G382700	BS	WL	199.183	461.636	330.41	-1.21291	0.201933	-6.00649	1.89582e-09	1.86129e-08
Sobic.009G059600	BS	WL	95.9474	353.512	224.73	-1.88208	0.31346	-6.00422	1.92259e-09	1.88645e-08
Sobic.006G162200	BS	WL	317.498	1367.91	842.705	-2.1074	0.350996	-6.00404	1.92467e-09	1.88738e-08
Sobic.002G366900	BS	WL	78.0867	21.5069	49.7968	1.85859	0.309589	6.0034	1.93231e-09	1.89376e-08
Sobic.003G243600	BS	WL	1378.92	824.652	1101.79	0.741736	0.123574	6.00239	1.94438e-09	1.90446e-08
Sobic.009G159400	BS	WL	155.821	55.2772	105.549	1.49482	0.249108	6.00069	1.96475e-09	1.92328e-08
Sobic.001G450600	BS	WL	665.613	2087.57	1376.59	-1.64917	0.274861	-6.00001	1.97303e-09	1.93024e-08
Sobic.010G077400	BS	WL	112.34	37.437	74.8884	1.58657	0.264462	5.99923	1.98253e-09	1.93747e-08
Sobic.008G066100	BS	WL	1639.72	9974.73	5807.23	-2.60486	0.4342	-5.99921	1.98275e-09	1.93747e-08
Sobic.009G038701	BS	WL	422.316	1112.51	767.414	-1.39761	0.232983	-5.99876	1.98825e-09	1.9417e-08
Sobic.003G264800	BS	WL	278.201	547.302	412.752	-0.976154	0.162788	-5.99645	2.01673e-09	1.96836e-08
Sobic.003G162100	BS	WL	666.961	180.007	423.484	1.88961	0.315133	5.99623	2.01949e-09	1.96989e-08
Sobic.007G204600	BS	WL	75.5325	429.298	252.415	-2.50743	0.418417	-5.99266	2.06439e-09	2.01251e-08
Sobic.003G138500	BS	WL	4409.37	6233.33	5321.35	-0.499399	0.0833442	-5.992	2.07272e-09	2.01944e-08
Sobic.004G197800	BS	WL	241.263	19.9391	130.601	3.59456	0.600001	5.99092	2.0866e-09	2.03155e-08
Sobic.001G122300	BS	WL	344.694	1895.27	1119.98	-2.45917	0.410489	-5.99084	2.0876e-09	2.03155e-08
Sobic.010G082800	BS	WL	837.354	5515.53	3176.44	-2.71967	0.454102	-5.98912	2.10986e-09	2.05184e-08
Sobic.001G021300	BS	WL	881.718	1318.69	1100.21	-0.580623	0.0969477	-5.98903	2.11092e-09	2.05184e-08
Sobic.004G317700	BS	WL	305.795	683.067	494.431	-1.15982	0.19372	-5.98713	2.1358e-09	2.07481e-08
Sobic.007G150200	BS	WL	124.808	279.808	202.308	-1.16542	0.194669	-5.98668	2.14171e-09	2.07934e-08
Sobic.002G250100	BS	WL	278.04	668.966	473.503	-1.26696	0.211751	-5.98325	2.18732e-09	2.12132e-08
Sobic.003G353400	BS	WL	86.5744	20.3699	53.4721	2.084	0.348307	5.98323	2.18751e-09	2.12132e-08
Sobic.006G280300	BS	WL	56.8945	6.82062	31.8576	3.06008	0.511496	5.98262	2.19575e-09	2.12807e-08
Sobic.006G139000	BS	WL	203.658	893.462	548.56	-2.1335	0.356695	-5.98131	2.21352e-09	2.14404e-08
Sobic.001G460300	BS	WL	66.7563	7.79825	37.2773	3.08727	0.516408	5.97835	2.25402e-09	2.18126e-08
Sobic.005G110400	BS	WL	29.1044	107.122	68.1132	-1.8816	0.314737	-5.97831	2.25458e-09	2.18126e-08
Sobic.003G106300	BS	WL	10.4074	55.7574	33.0824	-2.42308	0.405322	-5.97816	2.25671e-09	2.18206e-08
Sobic.004G142800	BS	WL	6100.58	9268.52	7684.55	-0.603412	0.100948	-5.97742	2.26696e-09	2.19069e-08
Sobic.004G325100	BS	WL	269.874	839.218	554.546	-1.63714	0.273924	-5.9766	2.27849e-09	2.20055e-08
Sobic.006G231200	BS	WL	70.0169	6.4357	38.2263	3.43952	0.575526	5.97631	2.28243e-09	2.20308e-08
Sobic.001G104700	BS	WL	50.6764	274.805	162.741	-2.44006	0.408363	-5.97522	2.29781e-09	2.21664e-08
Sobic.001G129000	BS	WL	611.282	1385.59	998.438	-1.18072	0.19761	-5.97499	2.30103e-09	2.21845e-08
Sobic.006G107600	BS	WL	65.4454	337.12	201.283	-2.36592	0.396068	-5.97352	2.32184e-09	2.23721e-08
Sobic.003G267900	BS	WL	73.0901	170.984	122.037	-1.22697	0.205482	-5.97119	2.35529e-09	2.26813e-08
Sobic.004G186200	BS	WL	204.747	835.977	520.362	-2.02985	0.34011	-5.9682	2.39881e-09	2.3087e-08
Sobic.003G274700	BS	WL	169.871	337.07	253.471	-0.989021	0.165747	-5.96703	2.41604e-09	2.32394e-08
Sobic.002G273800	BS	WL	93.6	357.581	225.591	-1.93455	0.324301	-5.9653	2.44189e-09	2.34744e-08
Sobic.009G222200	BS	WL	415.431	220.339	317.885	0.915068	0.153408	5.96492	2.44759e-09	2.35156e-08
Sobic.006G158266	BS	WL	56.4016	9.69313	33.0473	2.54025	0.426062	5.96216	2.48924e-09	2.39019e-08
Sobic.006G269200	BS	WL	112.898	32.5779	72.738	1.7909	0.300409	5.96152	2.49904e-09	2.39821e-08
Sobic.002G265600	BS	WL	1.54611	37.0674	19.3068	-4.59802	0.771338	-5.96109	2.50554e-09	2.40306e-08
Sobic.002G233700	BS	WL	158.957	407.556	283.256	-1.35896	0.22807	-5.9585	2.54563e-09	2.4401e-08
Sobic.006G225200	BS	WL	38.2336	115.629	76.9314	-1.5977	0.268254	-5.95592	2.58617e-09	2.47753e-08
Sobic.010G077100	BS	WL	822.813	491.941	657.377	0.741964	0.124628	5.95344	2.62572e-09	2.51396e-08
Sobic.007G026700	BS	WL	280.141	119.677	199.909	1.22831	0.206435	5.95009	2.67993e-09	2.5644e-08
Sobic.002G424100	BS	WL	489.366	1284.42	886.895	-1.39227	0.233996	-5.94999	2.68166e-09	2.56457e-08
Sobic.002G159100	BS	WL	277.51	771.838	524.674	-1.47598	0.248107	-5.94898	2.69824e-09	2.57894e-08
Sobic.001G264700	BS	WL	351.231	64.5796	207.905	2.44412	0.410877	5.94855	2.70525e-09	2.58386e-08
Sobic.001G258200	BS	WL	35.3557	242.33	138.843	-2.77834	0.467068	-5.94848	2.7065e-09	2.58386e-08
Sobic.004G122500	BS	WL	69.5357	228.541	149.038	-1.71771	0.288815	-5.94746	2.72331e-09	2.59841e-08
Sobic.006G159900	BS	WL	96.9431	22.6011	59.7721	2.1	0.353186	5.94587	2.74986e-09	2.62224e-08
Sobic.010G120000	BS	WL	91.9612	14.0142	52.9877	2.71443	0.45655	5.94553	2.7556e-09	2.62596e-08
Sobic.004G331800	BS	WL	472.964	169.4	321.182	1.48118	0.249128	5.94545	2.75693e-09	2.62596e-08
Sobic.010G202100	BS	WL	49.9646	6.79912	28.3819	2.87406	0.483549	5.94367	2.78711e-09	2.65318e-08
Sobic.002G129400	BS	WL	175.696	387.472	281.584	-1.14158	0.192113	-5.94223	2.81165e-09	2.67502e-08
Sobic.001G130301	BS	WL	1072.4	1795.89	1434.15	-0.743694	0.125286	-5.93595	2.92146e-09	2.7779e-08
Sobic.001G214300	BS	WL	420.321	764.896	592.608	-0.863924	0.145623	-5.93261	2.98152e-09	2.83338e-08
Sobic.002G424600	BS	WL	66.4895	13.9468	40.2182	2.24953	0.379211	5.93214	2.9901e-09	2.83991e-08
Sobic.006G130300	BS	WL	2094.76	12269.1	7181.93	-2.5502	0.43	-5.93071	3.01624e-09	2.8631e-08
Sobic.001G510800	BS	WL	2233.73	3538.19	2885.96	-0.663504	0.111901	-5.9294	3.04045e-09	2.88361e-08
Sobic.001G525500	BS	WL	84.6566	13.1856	48.9211	2.67765	0.451593	5.92935	3.04132e-09	2.88361e-08
Sobic.010G227300	BS	WL	173.121	350.345	261.733	-1.01715	0.171606	-5.92722	3.0811e-09	2.91966e-08
Sobic.001G168800	BS	WL	256.699	582.829	419.764	-1.18332	0.19966	-5.92665	3.0917e-09	2.92803e-08
Sobic.003G150800	BS	WL	270.6	1351.63	811.114	-2.3207	0.391777	-5.92353	3.15112e-09	2.98218e-08
Sobic.001G063600	BS	WL	59.3572	7.5541	33.4557	2.9755	0.502325	5.92346	3.15246e-09	2.98218e-08
Sobic.005G061000	BS	WL	135.078	24.4162	79.7469	2.46784	0.416643	5.92315	3.15826e-09	2.98563e-08
Sobic.004G286600	BS	WL	182.198	32.1559	107.177	2.50064	0.422185	5.92308	3.15972e-09	2.98563e-08
Sobic.001G159800	BS	WL	182.263	81.0652	131.664	1.16785	0.197218	5.92164	3.18753e-09	3.01021e-08
Sobic.007G219100	BS	WL	53.1382	11.5144	32.3263	2.20753	0.372833	5.92094	3.20101e-09	3.02113e-08
Sobic.010G035400	BS	WL	151.508	907.714	529.611	-2.58322	0.436291	-5.92085	3.20274e-09	3.02113e-08
Sobic.008G077600	BS	WL	106.495	35.8326	71.164	1.56966	0.26515	5.91987	3.22198e-09	3.03755e-08
Sobic.007G069200	BS	WL	3358.25	2117.93	2738.09	0.665143	0.112368	5.91931	3.23303e-09	3.04624e-08
Sobic.001G486300	BS	WL	190.423	85.059	137.741	1.16167	0.196282	5.91838	3.25127e-09	3.06169e-08
Sobic.002G033800	BS	WL	92.3859	360.006	226.196	-1.96304	0.331801	-5.91631	3.2925e-09	3.09876e-08
Sobic.004G295300	BS	WL	80.0514	307.766	193.909	-1.94358	0.328531	-5.91598	3.29908e-09	3.10319e-08
Sobic.002G150700	BS	WL	1409.52	2226.62	1818.07	-0.659694	0.111519	-5.91555	3.30759e-09	3.10944e-08
Sobic.001G216600	BS	WL	122.708	46.6809	84.6946	1.39394	0.235674	5.91466	3.32555e-09	3.12455e-08
Sobic.002G330400	BS	WL	92.2602	270.411	181.336	-1.55244	0.262581	-5.91224	3.37488e-09	3.16911e-08
Sobic.005G002900	BS	WL	146.027	344.878	245.453	-1.24055	0.209843	-5.91179	3.384e-09	3.17587e-08
Sobic.009G140000	BS	WL	449.109	2642.99	1546.05	-2.55715	0.432565	-5.9116	3.38794e-09	3.17777e-08
Sobic.001G486700	BS	WL	1136.56	674.455	905.508	0.753097	0.127456	5.90867	3.44877e-09	3.233e-08
Sobic.006G063900	BS	WL	382.831	1616.43	999.633	-2.07822	0.351749	-5.90824	3.45785e-09	3.23969e-08
Sobic.003G122200	BS	WL	344.334	107.526	225.93	1.67867	0.284163	5.90742	3.47513e-09	3.25404e-08
Sobic.001G396300	BS	WL	568.324	2372.13	1470.23	-2.06154	0.349003	-5.90694	3.48525e-09	3.26167e-08
Sobic.003G355200	BS	WL	1197.5	2607.71	1902.61	-1.12285	0.190174	-5.90433	3.5409e-09	3.31189e-08
Sobic.005G138600	BS	WL	242.472	998.201	620.337	-2.04182	0.345868	-5.90345	3.55968e-09	3.32706e-08
Sobic.003G199800	BS	WL	356.469	1749.98	1053.22	-2.29568	0.388875	-5.90339	3.56113e-09	3.32706e-08
Sobic.004G053000	BS	WL	285.692	553.677	419.684	-0.954784	0.161801	-5.90097	3.61366e-09	3.37424e-08
Sobic.010G208900	BS	WL	19.6496	124.94	72.2948	-2.67088	0.452692	-5.89999	3.63532e-09	3.39255e-08
Sobic.006G184200	BS	WL	81.8727	26.6133	54.243	1.62172	0.274922	5.89884	3.66073e-09	3.41296e-08
Sobic.003G044200	BS	WL	217.139	102.196	159.668	1.08608	0.184118	5.89881	3.6613e-09	3.41296e-08
Sobic.001G084600	BS	WL	98.4121	204.255	151.334	-1.05362	0.178667	-5.89709	3.69974e-09	3.44686e-08
Sobic.010G251600	BS	WL	987.059	1690.57	1338.81	-0.776261	0.131669	-5.89553	3.73483e-09	3.4776e-08
Sobic.009G124000	BS	WL	1467.26	3454.41	2460.83	-1.23537	0.209565	-5.89493	3.7483e-09	3.48818e-08
Sobic.009G239900	BS	WL	3240.31	5475.14	4357.73	-0.756755	0.128426	-5.89256	3.80266e-09	3.5368e-08
Sobic.004G210900	BS	WL	167.177	307.005	237.091	-0.877104	0.148876	-5.89152	3.82657e-09	3.55704e-08
Sobic.008G022500	BS	WL	41.8134	3.97561	22.8945	3.40092	0.577285	5.89122	3.83349e-09	3.56148e-08
Sobic.010G116500	BS	WL	89.4574	516.089	302.773	-2.52899	0.429583	-5.88708	3.93083e-09	3.64987e-08
Sobic.008G035900	BS	WL	122.231	39.7991	81.0153	1.61788	0.274851	5.88641	3.94676e-09	3.66261e-08
Sobic.008G124400	BS	WL	2541.05	994.532	1767.79	1.35333	0.229963	5.885	3.98065e-09	3.692e-08
Sobic.004G053700	BS	WL	219.615	428.105	323.86	-0.962816	0.163641	-5.88371	4.01164e-09	3.71867e-08
Sobic.004G058400	BS	WL	91.1011	381.232	236.167	-2.06586	0.351234	-5.88172	4.06021e-09	3.76159e-08
Sobic.003G326100	BS	WL	31.4721	96.1329	63.8025	-1.61193	0.274098	-5.88083	4.08208e-09	3.77974e-08
Sobic.004G212400	BS	WL	65.9358	225.636	145.786	-1.77607	0.302019	-5.88066	4.08636e-09	3.78159e-08
Sobic.009G219100	BS	WL	941.493	5006.03	2973.76	-2.41071	0.409946	-5.88055	4.08896e-09	3.78189e-08
Sobic.004G356400	BS	WL	161.017	567.758	364.388	-1.8185	0.309385	-5.87777	4.15825e-09	3.84181e-08
Sobic.004G211600	BS	WL	187.922	780.914	484.418	-2.05542	0.349694	-5.87777	4.15837e-09	3.84181e-08
Sobic.004G262000	BS	WL	293.089	134.008	213.548	1.12916	0.192129	5.87711	4.175e-09	3.85502e-08
Sobic.002G207000	BS	WL	66.0174	8.95655	37.487	2.88009	0.490585	5.87073	4.33883e-09	4.0022e-08
Sobic.009G229700	BS	WL	914.026	5861.51	3387.77	-2.68104	0.45668	-5.87071	4.33922e-09	4.0022e-08
Sobic.001G166401	BS	WL	295.253	648.484	471.869	-1.13468	0.193324	-5.86932	4.37596e-09	4.03214e-08
Sobic.001G434400	BS	WL	1223.28	543.648	883.465	1.17007	0.199354	5.86929	4.37653e-09	4.03214e-08
Sobic.006G148800	BS	WL	224.472	57.01	140.741	1.97677	0.336822	5.8689	4.38703e-09	4.0379e-08
Sobic.001G295600	BS	WL	342.257	150.277	246.267	1.18775	0.20238	5.86887	4.38765e-09	4.0379e-08
Sobic.001G470600	BS	WL	25.0931	82.7282	53.9106	-1.72216	0.293555	-5.86655	4.44944e-09	4.0925e-08
Sobic.008G147000	BS	WL	178.345	50.3781	114.362	1.8243	0.311091	5.8642	4.51303e-09	4.14869e-08
Sobic.010G173400	BS	WL	39.0215	221.354	130.188	-2.50537	0.427318	-5.86302	4.54527e-09	4.17601e-08
Sobic.006G254500	BS	WL	138.508	51.9366	95.2225	1.41342	0.241211	5.85968	4.63769e-09	4.25857e-08
Sobic.001G185500	BS	WL	272.106	945.003	608.554	-1.79641	0.306612	-5.85891	4.65904e-09	4.27581e-08
Sobic.002G037800	BS	WL	10.7205	53.8563	32.2884	-2.3315	0.398008	-5.85791	4.68728e-09	4.29872e-08
Sobic.003G184600	BS	WL	43.5612	167.152	105.356	-1.94156	0.331447	-5.85784	4.68918e-09	4.29872e-08
Sobic.003G002600	BS	WL	50.5896	189.66	120.125	-1.90778	0.3257	-5.85748	4.6993e-09	4.30562e-08
Sobic.004G253400	BS	WL	355.483	1055.18	705.329	-1.56981	0.268016	-5.85713	4.70927e-09	4.31237e-08
Sobic.001G352600	BS	WL	200.143	92.6712	146.407	1.11084	0.18967	5.85672	4.72089e-09	4.31936e-08
Sobic.009G104700	BS	WL	362.607	778.45	570.528	-1.10242	0.188233	-5.85668	4.72211e-09	4.31936e-08
Sobic.007G140800	BS	WL	286.531	1395.59	841.063	-2.28432	0.390044	-5.85657	4.72511e-09	4.31973e-08
Sobic.003G085100	BS	WL	75.831	337.35	206.59	-2.15429	0.367911	-5.85546	4.75694e-09	4.34643e-08
Sobic.003G343500	BS	WL	165.071	422.152	293.612	-1.35533	0.231476	-5.85516	4.76556e-09	4.35192e-08
Sobic.010G242400	BS	WL	78.4603	24.841	51.6506	1.66087	0.283666	5.85504	4.76903e-09	4.35269e-08
Sobic.003G387500	BS	WL	76.9857	11.0528	44.0193	2.79535	0.477442	5.85484	4.77464e-09	4.35542e-08
Sobic.010G041400	BS	WL	756.882	1186.24	971.56	-0.648231	0.110724	-5.85445	4.78596e-09	4.36334e-08
Sobic.009G132000	BS	WL	262.776	1375.5	819.139	-2.3883	0.408134	-5.85176	4.864e-09	4.42984e-08
Sobic.006G067800	BS	WL	1047.26	1814.04	1430.65	-0.792539	0.135436	-5.85175	4.86424e-09	4.42984e-08
Sobic.006G276300	BS	WL	189.442	42.2073	115.824	2.16766	0.370439	5.85159	4.869e-09	4.42984e-08
Sobic.003G143700	BS	WL	1236.25	774.056	1005.15	0.675607	0.115457	5.85157	4.86957e-09	4.42984e-08
Sobic.010G085400	BS	WL	90.9747	20.7397	55.8572	2.12927	0.363906	5.85117	4.88127e-09	4.43805e-08
Sobic.006G024600	BS	WL	28.8747	157.675	93.2748	-2.45063	0.418847	-5.85091	4.88895e-09	4.44248e-08
Sobic.001G427000	BS	WL	241.763	1330.83	786.296	-2.46095	0.420616	-5.85082	4.89149e-09	4.44248e-08
Sobic.003G221700	BS	WL	461.69	2902.75	1682.22	-2.65256	0.453468	-5.84949	4.93068e-09	4.47563e-08
Sobic.001G209300	BS	WL	145.531	40.2792	92.905	1.854	0.317008	5.84843	4.96224e-09	4.50181e-08
Sobic.006G160400	BS	WL	82.5572	412.777	247.667	-2.32251	0.397123	-5.84834	4.96505e-09	4.5019e-08
Sobic.001G093500	BS	WL	504.084	1680.9	1092.49	-1.73761	0.297138	-5.84783	4.98013e-09	4.5131e-08
Sobic.003G166500	BS	WL	600.7	358.387	479.544	0.745223	0.127494	5.84516	5.06083e-09	4.58374e-08
Sobic.004G018400	BS	WL	1729.33	458.565	1093.95	1.91502	0.327658	5.84457	5.07876e-09	4.59747e-08
Sobic.009G173300	BS	WL	72.6725	7.19046	39.9315	3.33801	0.571338	5.84245	5.14393e-09	4.65393e-08
Sobic.002G374100	BS	WL	544.959	183.409	364.184	1.57131	0.268956	5.84227	5.14948e-09	4.65641e-08
Sobic.002G194600	BS	WL	3442	489.043	1965.52	2.81516	0.481967	5.84099	5.18912e-09	4.6897e-08
Sobic.006G130100	BS	WL	153.705	67.1122	110.409	1.19444	0.204528	5.83997	5.22117e-09	4.7161e-08
Sobic.003G408100	BS	WL	360.777	591.183	475.98	-0.71229	0.121996	-5.83865	5.26258e-09	4.75092e-08
Sobic.009G201000	BS	WL	54.6228	10.0444	32.3336	2.44171	0.418352	5.83649	5.33131e-09	4.81035e-08
Sobic.004G298300	BS	WL	503.246	273.807	388.527	0.878186	0.150483	5.83576	5.35444e-09	4.82859e-08
Sobic.003G359500	BS	WL	527.349	2222.74	1375.04	-2.07565	0.355698	-5.83542	5.36541e-09	4.83586e-08
Sobic.004G253500	BS	WL	52.9191	156.708	104.814	-1.56638	0.26852	-5.83339	5.43125e-09	4.89255e-08
Sobic.001G186100	BS	WL	486.077	901.679	693.878	-0.891639	0.152856	-5.83319	5.43784e-09	4.89583e-08
Sobic.009G170200	BS	WL	273.103	1137.06	705.083	-2.05802	0.352827	-5.83295	5.44543e-09	4.9e-08
Sobic.010G168800	BS	WL	27.6054	118.672	73.1385	-2.10578	0.36103	-5.83271	5.45348e-09	4.90458e-08
Sobic.010G002700	BS	WL	62.5703	231.914	147.242	-1.89111	0.324376	-5.82998	5.54346e-09	4.98281e-08
Sobic.004G191100	BS	WL	9.14906	46.7452	27.9472	-2.35153	0.403361	-5.82983	5.54848e-09	4.98462e-08
Sobic.001G365600	BS	WL	271.869	139.832	205.851	0.959595	0.164622	5.82907	5.57358e-09	5.00446e-08
Sobic.003G272200	BS	WL	17.132	77.6699	47.4009	-2.1816	0.374306	-5.8284	5.59628e-09	5.02213e-08
Sobic.003G229400	BS	WL	289.518	160.982	225.25	0.846696	0.145291	5.82761	5.62267e-09	5.04309e-08
Sobic.006G080800	BS	WL	118.478	571.598	345.038	-2.27083	0.389818	-5.82536	5.69883e-09	5.10816e-08
Sobic.009G118900	BS	WL	504.364	292.608	398.486	0.785202	0.134792	5.82529	5.70137e-09	5.10816e-08
Sobic.001G018100	BS	WL	128.233	52.2124	90.2228	1.29777	0.222801	5.82481	5.7178e-09	5.12011e-08
Sobic.005G028900	BS	WL	179.729	558.523	369.126	-1.63629	0.28095	-5.82413	5.74125e-09	5.13834e-08
Sobic.009G244200	BS	WL	15.0439	76.7574	45.9007	-2.3538	0.404163	-5.82389	5.74927e-09	5.14075e-08
Sobic.009G033800	BS	WL	151.59	409.269	280.429	-1.43341	0.246127	-5.82387	5.75013e-09	5.14075e-08
Sobic.001G106800	BS	WL	16.2724	97.1829	56.7277	-2.58066	0.44322	-5.82254	5.796e-09	5.17896e-08
Sobic.010G199600	BS	WL	410.862	236.366	323.614	0.797377	0.137019	5.81947	5.90345e-09	5.27214e-08
Sobic.003G010500	BS	WL	257.381	120.944	189.163	1.08901	0.18719	5.8177	5.96642e-09	5.32551e-08
Sobic.004G275600	BS	WL	955.977	459.152	707.565	1.05827	0.181928	5.81698	5.99213e-09	5.34558e-08
Sobic.001G180200	BS	WL	672.105	2574.74	1623.42	-1.93778	0.333403	-5.8121	6.16924e-09	5.50063e-08
Sobic.001G032000	BS	WL	57.0067	11.1262	34.0664	2.35655	0.405471	5.81188	6.17747e-09	5.50501e-08
Sobic.003G284000	BS	WL	2515.36	1632.57	2073.96	0.623732	0.107379	5.80869	6.29625e-09	5.60518e-08
Sobic.010G126600	BS	WL	51.1173	5.04213	28.0797	3.34433	0.575746	5.80868	6.29663e-09	5.60518e-08
Sobic.003G010300	BS	WL	80.1971	206.987	143.592	-1.36878	0.235682	-5.80776	6.33137e-09	5.63309e-08
Sobic.003G256200	BS	WL	118.467	698.969	408.718	-2.56132	0.441268	-5.80445	6.4578e-09	5.7425e-08
Sobic.003G236800	BS	WL	389.368	781.876	585.622	-1.00605	0.173375	-5.80273	6.52421e-09	5.79844e-08
Sobic.006G102000	BS	WL	473.387	1730.19	1101.79	-1.87	0.322286	-5.80228	6.54176e-09	5.81093e-08
Sobic.007G095500	BS	WL	469.219	1921.5	1195.36	-2.03406	0.350648	-5.80086	6.59769e-09	5.85748e-08
Sobic.002G133000	BS	WL	598.235	1736.13	1167.18	-1.53722	0.265029	-5.80019	6.62391e-09	5.87653e-08
Sobic.002G286400	BS	WL	130.18	308.66	219.42	-1.24532	0.214706	-5.80013	6.62623e-09	5.87653e-08
Sobic.001G048000	BS	WL	7.97741	75.1143	41.5459	-3.23841	0.558395	-5.79949	6.65158e-09	5.89315e-08
Sobic.006G270200	BS	WL	47.274	199.492	123.383	-2.07862	0.358415	-5.79948	6.65206e-09	5.89315e-08
Sobic.006G089300	BS	WL	399.48	78.2738	238.877	2.35222	0.405701	5.7979	6.71499e-09	5.94572e-08
Sobic.001G071700	BS	WL	16.8795	77.2209	47.0502	-2.19693	0.37899	-5.79681	6.75899e-09	5.98149e-08
Sobic.010G183400	BS	WL	428.916	1315.9	872.41	-1.61749	0.279072	-5.79596	6.79309e-09	6.00846e-08
Sobic.004G152800	BS	WL	60.8406	149.349	105.095	-1.29569	0.223558	-5.79577	6.80073e-09	6.01135e-08
Sobic.003G075100	BS	WL	52.5872	307.503	180.045	-2.54897	0.439804	-5.7957	6.8036e-09	6.01135e-08
Sobic.006G008700	BS	WL	3317.97	1719.01	2518.49	0.948807	0.163719	5.79534	6.81828e-09	6.02112e-08
Sobic.001G148900	BS	WL	2309.84	1137.86	1723.85	1.02152	0.176304	5.79409	6.86919e-09	6.06286e-08
Sobic.003G398100	BS	WL	230.408	1211.78	721.096	-2.39511	0.413428	-5.79329	6.90197e-09	6.08855e-08
Sobic.001G340700	BS	WL	271.188	581.768	426.478	-1.10101	0.190052	-5.79319	6.90637e-09	6.08919e-08
Sobic.004G339800	BS	WL	179.126	37.8224	108.474	2.24476	0.387673	5.79034	7.02423e-09	6.18983e-08
Sobic.004G358200	BS	WL	112.544	12.8313	62.6876	3.12903	0.540526	5.78886	7.08671e-09	6.24157e-08
Sobic.001G469500	BS	WL	214.614	77.6705	146.142	1.4668	0.253427	5.78787	7.1286e-09	6.27513e-08
Sobic.006G116700	BS	WL	1094.73	1965.06	1529.9	-0.843899	0.145815	-5.78746	7.14585e-09	6.28699e-08
Sobic.004G285400	BS	WL	62.724	385.586	224.155	-2.62088	0.45296	-5.78613	7.20261e-09	6.33356e-08
Sobic.003G146300	BS	WL	7.97385	48.1328	28.0533	-2.59742	0.449174	-5.78266	7.35291e-09	6.46231e-08
Sobic.008G011200	BS	WL	91.9086	15.4501	53.6793	2.57289	0.444997	5.7818	7.39038e-09	6.49181e-08
Sobic.002G401000	BS	WL	662.243	4274.52	2468.38	-2.6904	0.465502	-5.77958	7.48867e-09	6.57466e-08
Sobic.010G206200	BS	WL	1392.72	2456.13	1924.42	-0.818399	0.141605	-5.77944	7.49493e-09	6.57669e-08
Sobic.003G008300	BS	WL	167.841	69.7344	118.788	1.26748	0.219355	5.7782	7.55022e-09	6.6217e-08
Sobic.007G025400	BS	WL	10119	4989.62	7554.32	1.02005	0.176543	5.77793	7.56252e-09	6.62898e-08
Sobic.004G054600	BS	WL	127.458	537.671	332.564	-2.07733	0.359601	-5.77676	7.61507e-09	6.6715e-08
Sobic.009G212000	BS	WL	22.0968	95.9874	59.0421	-2.12152	0.367256	-5.77668	7.61906e-09	6.6715e-08
Sobic.004G201700	BS	WL	386.453	173.181	279.817	1.15811	0.200492	5.77633	7.63454e-09	6.68153e-08
Sobic.003G169200	BS	WL	2177.24	256.602	1216.92	3.08488	0.534108	5.77575	7.66092e-09	6.70109e-08
Sobic.005G133700	BS	WL	562.136	931.206	746.671	-0.728122	0.126073	-5.77541	7.6768e-09	6.71144e-08
Sobic.001G531700	BS	WL	93.8624	27.6277	60.7451	1.76391	0.305464	5.77452	7.71729e-09	6.74e-08
Sobic.006G256600	BS	WL	215.413	798.631	507.022	-1.89076	0.327433	-5.77451	7.71759e-09	6.74e-08
Sobic.003G417350	BS	WL	9.22865	61.0038	35.1162	-2.73013	0.472866	-5.77359	7.75997e-09	6.77345e-08
Sobic.007G214500	BS	WL	181.996	66.5013	124.249	1.45289	0.251677	5.77284	7.79471e-09	6.8002e-08
Sobic.004G339200	BS	WL	1427.56	940.833	1184.2	0.601484	0.104243	5.77001	7.92682e-09	6.91182e-08
Sobic.001G474300	BS	WL	56.9687	9.3357	33.1522	2.60921	0.452434	5.76704	8.06771e-09	7.03098e-08
Sobic.003G239200	BS	WL	115.39	26.7053	71.0474	2.11388	0.366652	5.76536	8.14837e-09	7.09754e-08
Sobic.002G225300	BS	WL	72.5041	12.5747	42.5394	2.52777	0.438459	5.76512	8.15983e-09	7.1038e-08
Sobic.006G002300	BS	WL	128.259	35.2831	81.7709	1.86332	0.323225	5.76477	8.17671e-09	7.11477e-08
Sobic.002G321400	BS	WL	117.16	257.858	187.509	-1.13885	0.197569	-5.76431	8.1991e-09	7.13051e-08
Sobic.010G073700	BS	WL	382.286	1044.33	713.309	-1.45013	0.251591	-5.76384	8.22195e-09	7.14664e-08
Sobic.001G344400	BS	WL	930.334	3065.1	1997.72	-1.7202	0.298582	-5.76121	8.35111e-09	7.25511e-08
Sobic.001G418100	BS	WL	2537.85	1347.87	1942.86	0.912939	0.158467	5.76105	8.35913e-09	7.25828e-08
Sobic.003G172400	BS	WL	386.75	59.7667	223.258	2.69417	0.467788	5.75939	8.44183e-09	7.32599e-08
Sobic.004G006200	BS	WL	248.118	126.133	187.125	0.976252	0.169509	5.75931	8.44594e-09	7.32599e-08
Sobic.001G078100	BS	WL	221.382	394.86	308.121	-0.834552	0.144918	-5.75878	8.47248e-09	7.34517e-08
Sobic.001G243300	BS	WL	13.7964	61.212	37.5042	-2.15182	0.373731	-5.75768	8.52803e-09	7.38948e-08
Sobic.007G219900	BS	WL	136.902	51.3933	94.1476	1.41395	0.245663	5.75566	8.6304e-09	7.47428e-08
Sobic.005G021600	BS	WL	135.149	290.396	212.772	-1.10359	0.191753	-5.75528	8.65002e-09	7.48547e-08
Sobic.001G082200	BS	WL	15.2593	69.8774	42.5684	-2.19539	0.38146	-5.75523	8.65234e-09	7.48547e-08
Sobic.005G169500	BS	WL	122.842	39.5457	81.194	1.63584	0.284316	5.7536	8.73644e-09	7.55429e-08
Sobic.007G225300	BS	WL	114.473	239.928	177.2	-1.06711	0.1855	-5.75263	8.78651e-09	7.59363e-08
Sobic.008G111300	BS	WL	819.101	4368.99	2594.04	-2.41527	0.419889	-5.75217	8.81069e-09	7.61056e-08
Sobic.009G112600	BS	WL	221.719	99.3246	160.522	1.15949	0.20165	5.74998	8.9252e-09	7.70547e-08
Sobic.006G269400	BS	WL	43.8715	159.378	101.625	-1.86258	0.32396	-5.74942	8.95503e-09	7.7272e-08
Sobic.007G211000	BS	WL	262.085	124.009	193.047	1.07989	0.187899	5.74719	9.07411e-09	7.82589e-08
Sobic.008G107800	BS	WL	19.9483	94.7282	57.3382	-2.24966	0.391465	-5.74677	9.09622e-09	7.84088e-08
Sobic.002G242000	BS	WL	2042.59	11407.2	6724.9	-2.4815	0.431942	-5.74499	9.19258e-09	7.91983e-08
Sobic.006G016900	BS	WL	1246.32	3180.87	2213.59	-1.35181	0.235308	-5.74485	9.2002e-09	7.92102e-08
Sobic.008G178800	BS	WL	6430.93	3226.85	4828.89	0.994907	0.173184	5.74479	9.2035e-09	7.92102e-08
Sobic.001G517800	BS	WL	26.8789	81.1295	54.0042	-1.59427	0.277551	-5.74406	9.2433e-09	7.95115e-08
Sobic.006G235400	BS	WL	195.6	890.819	543.209	-2.18755	0.380955	-5.74228	9.34109e-09	8.03111e-08
Sobic.001G368600	BS	WL	389.724	1860.06	1124.89	-2.25499	0.392802	-5.74078	9.42422e-09	8.09806e-08
Sobic.008G189300	BS	WL	3017.4	1822	2419.7	0.727865	0.12679	5.7407	9.42871e-09	8.09806e-08
Sobic.001G015200	BS	WL	205.418	895.035	550.227	-2.12368	0.369975	-5.74005	9.46492e-09	8.12496e-08
Sobic.001G448700	BS	WL	179.732	333.674	256.703	-0.892777	0.155593	-5.73791	9.58507e-09	8.22384e-08
Sobic.010G250400	BS	WL	60.944	11.869	36.4065	2.36151	0.411663	5.73652	9.66423e-09	8.28747e-08
Sobic.003G236300	BS	WL	62.3841	144.652	103.518	-1.21362	0.21161	-5.73517	9.74174e-09	8.34963e-08
Sobic.001G172300	BS	WL	29.4184	97.6799	63.5491	-1.73353	0.302287	-5.73472	9.76718e-09	8.36712e-08
Sobic.001G500000	BS	WL	34.3416	126.294	80.3177	-1.8808	0.327983	-5.73445	9.78318e-09	8.3765e-08
Sobic.004G196500	BS	WL	175.106	346.93	261.018	-0.986536	0.172045	-5.73416	9.79956e-09	8.3862e-08
Sobic.009G191300	BS	WL	587.427	3112.05	1849.74	-2.40551	0.419512	-5.73406	9.80557e-09	8.38702e-08
Sobic.002G039500	BS	WL	107.647	240.235	173.941	-1.15772	0.201953	-5.73261	9.88991e-09	8.4548e-08
Sobic.001G362500	BS	WL	3.3645	34.9073	19.1359	-3.37613	0.58907	-5.73129	9.9671e-09	8.51641e-08
Sobic.001G305600	BS	WL	222.844	433.499	328.172	-0.959898	0.1675	-5.73073	1.00002e-08	8.54026e-08
Sobic.004G336200	BS	WL	307.321	1009.81	658.564	-1.71652	0.299537	-5.73058	1.00089e-08	8.5433e-08
Sobic.008G059400	BS	WL	552.958	164.448	358.703	1.74982	0.305405	5.72952	1.00717e-08	8.59256e-08
Sobic.009G162500	BS	WL	79.4419	16.4954	47.9686	2.26703	0.395822	5.7274	1.01984e-08	8.69615e-08
Sobic.010G201700	BS	WL	773.555	3472.95	2123.25	-2.16668	0.378411	-5.72573	1.02992e-08	8.77758e-08
Sobic.002G350400	BS	WL	2308.31	1406.74	1857.53	0.714421	0.12478	5.72545	1.03161e-08	8.78748e-08
Sobic.001G017100	BS	WL	527.681	259.624	393.652	1.02319	0.178721	5.72509	1.03381e-08	8.80166e-08
Sobic.009G237000	BS	WL	334.753	1387.47	861.11	-2.05151	0.35838	-5.7244	1.03799e-08	8.83272e-08
Sobic.001G066000	BS	WL	95.6404	231.908	163.774	-1.27794	0.22326	-5.72402	1.04035e-08	8.84833e-08
Sobic.002G402700	BS	WL	2093.56	9970.45	6032	-2.25173	0.393459	-5.72291	1.04712e-08	8.90135e-08
Sobic.002G166900	BS	WL	1786.54	1081.56	1434.05	0.72412	0.126573	5.72096	1.05925e-08	8.99888e-08
Sobic.001G489000	BS	WL	135.709	528.624	332.167	-1.96224	0.342996	-5.72089	1.05968e-08	8.99888e-08
Sobic.004G132600	BS	WL	94.8782	226.777	160.828	-1.2579	0.219899	-5.72037	1.06291e-08	9.0217e-08
Sobic.010G197000	BS	WL	1537.52	4614.99	3076.26	-1.58578	0.277286	-5.71891	1.07212e-08	9.09518e-08
Sobic.006G106400	BS	WL	135.941	545.473	340.707	-2.00499	0.350605	-5.71865	1.07371e-08	9.10323e-08
Sobic.006G180900	BS	WL	58.0902	345.578	201.834	-2.5736	0.450042	-5.71858	1.07416e-08	9.10323e-08
Sobic.003G419900	BS	WL	103.315	505.345	304.33	-2.29091	0.400644	-5.71807	1.07744e-08	9.12633e-08
Sobic.005G200300	BS	WL	15.9386	78.4505	47.1946	-2.30111	0.402512	-5.71687	1.08506e-08	9.18618e-08
Sobic.006G149400	BS	WL	130.81	26.3838	78.5968	2.30646	0.403514	5.71592	1.09109e-08	9.23256e-08
Sobic.001G385400	BS	WL	442.042	239.553	340.798	0.883826	0.154644	5.71524	1.0955e-08	9.26514e-08
Sobic.005G194200	BS	WL	22.5139	85.1357	53.8248	-1.91667	0.335438	-5.71393	1.10394e-08	9.33176e-08
Sobic.002G355100	BS	WL	60.0963	10.7594	35.4279	2.48027	0.434114	5.71342	1.10727e-08	9.35519e-08
Sobic.007G162600	BS	WL	431.648	1143.17	787.408	-1.40534	0.24609	-5.71068	1.12525e-08	9.50096e-08
Sobic.009G127500	BS	WL	130.387	390.547	260.467	-1.58296	0.277195	-5.71062	1.12567e-08	9.50096e-08
Sobic.007G171200	BS	WL	51.411	179.419	115.415	-1.80428	0.315997	-5.70981	1.13103e-08	9.54137e-08
Sobic.003G061300	BS	WL	300.111	112.965	206.538	1.41018	0.246992	5.70939	1.1338e-08	9.55982e-08
Sobic.003G427300	BS	WL	187.925	86.6639	137.294	1.11733	0.195739	5.70826	1.14136e-08	9.61875e-08
Sobic.001G352500	BS	WL	120.629	285.35	202.99	-1.24311	0.217795	-5.70771	1.14507e-08	9.64509e-08
Sobic.010G011200	BS	WL	1594.63	5878.88	3736.75	-1.88237	0.329813	-5.70739	1.14725e-08	9.65815e-08
Sobic.001G122400	BS	WL	249.827	1563.87	906.849	-2.64636	0.46368	-5.70731	1.14779e-08	9.65815e-08
Sobic.001G217700	BS	WL	104.621	18.3075	61.4644	2.51454	0.440607	5.707	1.14987e-08	9.67079e-08
Sobic.009G151000	BS	WL	193.884	34.7415	114.313	2.47972	0.434569	5.70616	1.15552e-08	9.71336e-08
Sobic.009G124200	BS	WL	20.1988	73.4809	46.8399	-1.86378	0.32664	-5.70591	1.15722e-08	9.72275e-08
Sobic.009G212200	BS	WL	2034.8	1036.43	1535.61	0.97336	0.170723	5.70139	1.18832e-08	9.97901e-08
Sobic.009G017732	BS	WL	627.085	250.339	438.712	1.32525	0.232475	5.70062	1.19374e-08	1.00195e-07
Sobic.004G117800	BS	WL	421.366	673.638	547.502	-0.676642	0.118743	-5.69839	1.20943e-08	1.0146e-07
Sobic.003G267600	BS	WL	55.531	11.9211	33.726	2.22468	0.390449	5.69774	1.21407e-08	1.01756e-07
Sobic.008G169400	BS	WL	202.241	90.7102	146.476	1.15787	0.203216	5.69772	1.21418e-08	1.01756e-07
Sobic.003G313000	BS	WL	2173.97	11928.9	7051.46	-2.45609	0.431154	-5.69656	1.22248e-08	1.02399e-07
Sobic.004G250700	BS	WL	328.907	549.623	439.265	-0.741131	0.130145	-5.69465	1.23627e-08	1.03503e-07
Sobic.002G352200	BS	WL	1089.91	608.263	849.088	0.84159	0.147812	5.69365	1.24355e-08	1.0406e-07
Sobic.010G189300	BS	WL	11023.6	57577.4	34300.5	-2.38491	0.418919	-5.69301	1.24818e-08	1.04394e-07
Sobic.001G308200	BS	WL	222.636	925.427	574.031	-2.05576	0.361186	-5.6917	1.25777e-08	1.05144e-07
Sobic.003G280900	BS	WL	1217.35	714.296	965.823	0.768855	0.13509	5.69142	1.25991e-08	1.05269e-07
Sobic.001G033100	BS	WL	781.051	1240.77	1010.91	-0.667709	0.117328	-5.69096	1.26329e-08	1.05499e-07
Sobic.005G133900	BS	WL	512.374	280.009	396.192	0.871907	0.15323	5.6902	1.26891e-08	1.05915e-07
Sobic.009G052200	BS	WL	72.9	15.7989	44.3494	2.20577	0.38769	5.68951	1.27406e-08	1.06291e-07
Sobic.004G194100	BS	WL	99.0292	210.878	154.953	-1.09094	0.191763	-5.68902	1.27772e-08	1.06543e-07
Sobic.004G188600	BS	WL	281.248	154.277	217.763	0.866714	0.15236	5.68861	1.28078e-08	1.06744e-07
Sobic.003G369500	BS	WL	400.661	160.224	280.442	1.32242	0.232472	5.68851	1.28151e-08	1.06752e-07
Sobic.002G390100	BS	WL	265.999	1464.55	865.277	-2.46117	0.432676	-5.68825	1.28348e-08	1.06862e-07
Sobic.010G095200	BS	WL	135.756	650.065	392.91	-2.26002	0.397345	-5.68779	1.28692e-08	1.07095e-07
Sobic.001G118100	BS	WL	236.35	1506.03	871.19	-2.67197	0.469812	-5.68731	1.29055e-08	1.07343e-07
Sobic.006G263800	BS	WL	576.984	2741.57	1659.28	-2.24852	0.39538	-5.68698	1.29303e-08	1.07496e-07
Sobic.002G264400	BS	WL	408.704	692.864	550.784	-0.76128	0.133882	-5.68621	1.2989e-08	1.07929e-07
Sobic.006G066800	BS	WL	2815.56	15480.9	9148.25	-2.45902	0.432472	-5.68597	1.30073e-08	1.08028e-07
[truncated: 14,605 more rows]

## Sheet: WL_UP_GO_Enriched
category	over_represented_pvalue	under_represented_pvalue	numDEInCat	numInCat	term	ontology	over_represented_FDR	go_term	gene_ids
GO:0015979	4.94619e-26	1	30	52	photosynthesis	BP	7.11757e-23	BP photosynthesis	Sobic.001G041800, Sobic.001G046900, Sobic.001G070500, Sobic.001G102800, Sobic.001G415400, Sobic.002G030200, Sobic.002G033900, Sobic.002G119500, Sobic.002G242000, Sobic.002G329600, Sobic.002G414400, Sobic.003G052500, Sobic.003G055300, Sobic.003G221700, Sobic.003G313000, Sobic.003G328200, Sobic.003G419900, Sobic.004G227200, Sobic.006G151100, Sobic.007G023300, Sobic.007G071500, Sobic.007G212400, Sob…
GO:0009765	1.81911e-15	1	14	18	photosynthesis, light harvesting	BP	1.30885e-12	BP photosynthesis, light harvesting	Sobic.001G177000, Sobic.002G215000, Sobic.002G288300, Sobic.002G338000, Sobic.002G339200, Sobic.002G352100, Sobic.003G279400, Sobic.004G056900, Sobic.004G308700, Sobic.005G087000, Sobic.006G264201, Sobic.007G136900, Sobic.009G234600, Sobic.010G189300
GO:0009523	3.15049e-13	1	17	36	photosystem II	CC	1.51119e-10	CC photosystem II	Sobic.001G415400, Sobic.002G030200, Sobic.002G329600, Sobic.002G414400, Sobic.003G055300, Sobic.003G221700, Sobic.003G313000, Sobic.003G328200, Sobic.003G419900, Sobic.006G151100, Sobic.007G023300, Sobic.007G071500, Sobic.007G212400, Sobic.008G065000, Sobic.008G131700, Sobic.009G191300, Sobic.010G241000
GO:0009522	1.13152e-11	1	9	10	photosystem I	CC	4.07065e-09	CC photosystem I	Sobic.001G046900, Sobic.001G070500, Sobic.001G102800, Sobic.002G033900, Sobic.002G119500, Sobic.002G242000, Sobic.003G052500, Sobic.008G063500, Sobic.009G229700
GO:0009654	6.27631e-11	1	12	21	photosystem II oxygen evolving complex	CC	1.80632e-08	CC photosystem II oxygen evolving complex	Sobic.001G415400, Sobic.002G030200, Sobic.002G329600, Sobic.003G221700, Sobic.003G328200, Sobic.003G419900, Sobic.006G151100, Sobic.007G071500, Sobic.007G212400, Sobic.008G065000, Sobic.008G131700, Sobic.010G241000
GO:0019898	7.87754e-09	1	10	19	extrinsic component of membrane	CC	1.8893e-06	CC extrinsic component of membrane	Sobic.001G415400, Sobic.002G030200, Sobic.002G329600, Sobic.003G221700, Sobic.003G328200, Sobic.006G151100, Sobic.007G212400, Sobic.008G065000, Sobic.008G131700, Sobic.010G241000
GO:0016758	1.11635e-07	1	22	126	transferase activity, transferring hexosyl groups	MF	2.29489e-05	MF transferase activity, transferring hexosyl groups	Sobic.001G084700, Sobic.001G236400, Sobic.002G265600, Sobic.002G269900, Sobic.003G062600, Sobic.004G071200, Sobic.004G191000, Sobic.004G191100, Sobic.004G230800, Sobic.005G033900, Sobic.006G048000, Sobic.006G100900, Sobic.006G174000, Sobic.006G174300, Sobic.006G174400, Sobic.006G174500, Sobic.006G174600, Sobic.007G135000, Sobic.010G113100, Sobic.010G115000, Sobic.010G210800, Sobic.010G238400
GO:0009538	1.52692e-07	1	5	5	photosystem I reaction center	CC	2.74655e-05	CC photosystem I reaction center	Sobic.001G046900, Sobic.001G070500, Sobic.002G119500, Sobic.003G052500, Sobic.009G229700
GO:0055114	4.1188e-07	1	66	765	oxidation-reduction process	BP	6.5855e-05	BP oxidation-reduction process	Sobic.001G018000, Sobic.001G048400, Sobic.001G048600, Sobic.001G069700, Sobic.001G073900, Sobic.001G082200, Sobic.001G082300, Sobic.001G082400, Sobic.001G192200, Sobic.001G202600, Sobic.001G221200, Sobic.001G243200, Sobic.001G308200, Sobic.001G479500, Sobic.001G504900, Sobic.001G517700, Sobic.001G518600, Sobic.001G519800, Sobic.001G541700, Sobic.002G032900, Sobic.002G037800, Sobic.002G098800, Sob…
GO:0010277	1.21149e-06	1	5	6	chlorophyllide a oxygenase [overall] activity	MF	0.000174334	MF chlorophyllide a oxygenase [overall] activity	Sobic.001G048400, Sobic.001G048600, Sobic.001G504900, Sobic.003G435800, Sobic.004G327200
GO:0051537	1.67476e-06	1	6	10	2 iron, 2 sulfur cluster binding	MF	0.000219089	MF 2 iron, 2 sulfur cluster binding	Sobic.001G048400, Sobic.001G048600, Sobic.001G504900, Sobic.003G435800, Sobic.004G327200, Sobic.009G143100
GO:0008152	4.42423e-06	0.999998	41	419	metabolic process	BP	0.000530538	BP metabolic process	Sobic.001G084700, Sobic.001G206200, Sobic.001G236400, Sobic.001G448400, Sobic.002G032900, Sobic.002G265600, Sobic.002G269900, Sobic.002G402700, Sobic.003G062600, Sobic.003G070600, Sobic.004G001300, Sobic.004G071200, Sobic.004G191000, Sobic.004G191100, Sobic.004G230800, Sobic.004G238900, Sobic.004G272100, Sobic.005G033900, Sobic.006G034300, Sobic.006G048000, Sobic.006G100900, Sobic.006G174000, Sob…
GO:0042651	7.20318e-06	1	4	4	thylakoid membrane	CC	0.000797337	CC thylakoid membrane	Sobic.001G102800, Sobic.007G071500, Sobic.008G063500, Sobic.009G143100
GO:0016851	4.50925e-05	1	3	3	magnesium chelatase activity	MF	0.00463487	MF magnesium chelatase activity	Sobic.001G041800, Sobic.006G264900, Sobic.008G051000
GO:0005506	0.000115918	0.999959	22	195	iron ion binding	MF	0.0111204	MF iron ion binding	Sobic.001G069700, Sobic.001G082200, Sobic.001G082300, Sobic.001G082400, Sobic.001G192200, Sobic.001G308200, Sobic.001G518600, Sobic.002G110100, Sobic.002G110200, Sobic.002G177300, Sobic.003G439000, Sobic.004G007500, Sobic.004G068600, Sobic.004G196200, Sobic.005G127000, Sobic.005G149600, Sobic.006G033800, Sobic.008G015000, Sobic.008G136500, Sobic.009G123733, Sobic.010G055300, Sobic.010G168800
GO:0033014	0.000175972	0.999995	4	7	tetrapyrrole biosynthetic process	BP	0.0158265	BP tetrapyrrole biosynthetic process	Sobic.001G202600, Sobic.004G054500, Sobic.004G054600, Sobic.006G234100
GO:0016760	0.000434716	0.999978	4	11	cellulose synthase (UDP-forming) activity	MF	0.0367975	MF cellulose synthase (UDP-forming) activity	Sobic.002G171200, Sobic.002G334500, Sobic.006G080700, Sobic.006G080800
GO:0016655	0.000535612	0.999993	3	4	oxidoreductase activity, acting on NAD(P)H, quinone or similar compound as acceptor	MF	0.0406718	MF oxidoreductase activity, acting on NAD(P)H, quinone or similar compound as acceptor	Sobic.002G198600, Sobic.003G433900, Sobic.006G162200
GO:0016491	0.000537015	0.999749	31	352	oxidoreductase activity	MF	0.0406718	MF oxidoreductase activity	Sobic.001G018000, Sobic.001G048400, Sobic.001G048600, Sobic.001G065600, Sobic.001G069700, Sobic.001G073900, Sobic.001G206200, Sobic.001G504900, Sobic.001G518600, Sobic.002G036000, Sobic.002G037800, Sobic.002G098800, Sobic.002G137800, Sobic.002G255700, Sobic.002G256000, Sobic.002G385700, Sobic.002G402700, Sobic.003G070600, Sobic.003G132100, Sobic.003G431700, Sobic.003G435800, Sobic.004G327200, Sob…
GO:0005509	0.000619656	0.999847	11	73	calcium ion binding	MF	0.0445843	MF calcium ion binding	Sobic.001G393500, Sobic.001G415400, Sobic.002G030200, Sobic.002G329600, Sobic.003G221700, Sobic.003G328200, Sobic.006G151100, Sobic.007G212400, Sobic.008G065000, Sobic.008G131700, Sobic.010G241000
GO:0016020	0.000853472	0.999533	44	618	membrane	CC	0.0584832	CC membrane	Sobic.001G106800, Sobic.001G121100, Sobic.001G177000, Sobic.001G208500, Sobic.001G273100, Sobic.001G275600, Sobic.001G476700, Sobic.001G484300, Sobic.001G535900, Sobic.002G033900, Sobic.002G171200, Sobic.002G207500, Sobic.002G215000, Sobic.002G242000, Sobic.002G281000, Sobic.002G288300, Sobic.002G334500, Sobic.002G338000, Sobic.002G339200, Sobic.002G352100, Sobic.002G414400, Sobic.003G014100, Sob…
GO:0071949	0.00128539	0.999912	4	11	FAD binding	MF	0.0840761	MF FAD binding	Sobic.001G500200, Sobic.002G306800, Sobic.004G238500, Sobic.006G097500
GO:0006662	0.0014872	0.999784	6	26	glycerol ether metabolic process	BP	0.0930468	BP glycerol ether metabolic process	Sobic.001G077300, Sobic.001G386200, Sobic.002G300600, Sobic.004G186200, Sobic.008G063100, Sobic.009G043000
GO:0015995	0.00161583	1	2	2	chlorophyll biosynthetic process	BP	0.0968826	BP chlorophyll biosynthetic process	Sobic.001G041800, Sobic.008G051000
GO:0008883	0.0017188	1	2	2	glutamyl-tRNA reductase activity	MF	0.0989342	MF glutamyl-tRNA reductase activity	Sobic.001G202600, Sobic.006G234100
GO:0004332	0.00189166	0.999931	3	6	fructose-bisphosphate aldolase activity	MF	0.104696	MF fructose-bisphosphate aldolase activity	Sobic.005G056400, Sobic.008G053200, Sobic.010G188300
GO:0004867	0.00239385	0.999905	3	6	serine-type endopeptidase inhibitor activity	MF	0.121962	MF serine-type endopeptidase inhibitor activity	Sobic.009G009500, Sobic.009G009700, Sobic.009G009800
GO:0030244	0.00243727	0.999783	4	15	cellulose biosynthetic process	BP	0.121962	BP cellulose biosynthetic process	Sobic.002G171200, Sobic.002G334500, Sobic.006G080700, Sobic.006G080800
GO:0006412	0.00245789	0.998816	26	282	translation	BP	0.121962	BP translation	Sobic.001G017000, Sobic.001G027600, Sobic.001G040000, Sobic.001G076500, Sobic.001G122400, Sobic.001G191000, Sobic.001G240000, Sobic.001G368500, Sobic.001G427000, Sobic.001G453300, Sobic.001G469933, Sobic.003G230400, Sobic.003G246400, Sobic.003G256200, Sobic.003G295800, Sobic.003G328000, Sobic.003G408000, Sobic.004G034500, Sobic.004G072000, Sobic.004G298100, Sobic.004G335800, Sobic.005G195301, Sob…
GO:0016705	0.00261414	0.998961	17	172	oxidoreductase activity, acting on paired donors, with incorporation or reduction of molecular oxygen	MF	0.124856	MF oxidoreductase activity, acting on paired donors, with incorporation or reduction of molecular oxygen	Sobic.001G082200, Sobic.001G082300, Sobic.001G082400, Sobic.001G192200, Sobic.001G308200, Sobic.002G110100, Sobic.002G110200, Sobic.002G177300, Sobic.004G007500, Sobic.004G068600, Sobic.004G196200, Sobic.005G127000, Sobic.005G149600, Sobic.006G033800, Sobic.008G015000, Sobic.008G136500, Sobic.010G055300
GO:0004418	0.00268973	1	2	2	hydroxymethylbilane synthase activity	MF	0.124856	MF hydroxymethylbilane synthase activity	Sobic.004G054500, Sobic.004G054600
GO:0020037	0.00282798	0.998741	21	229	heme binding	MF	0.127128	MF heme binding	Sobic.001G082200, Sobic.001G082300, Sobic.001G082400, Sobic.001G192200, Sobic.001G308200, Sobic.001G517700, Sobic.002G110100, Sobic.002G110200, Sobic.002G177300, Sobic.004G007500, Sobic.004G068600, Sobic.004G175500, Sobic.004G196200, Sobic.005G127000, Sobic.005G149600, Sobic.006G033800, Sobic.007G205600, Sobic.008G015000, Sobic.008G136500, Sobic.009G199601, Sobic.010G055300
GO:0009507	0.00291537	0.999863	3	7	chloroplast	CC	0.127128	CC chloroplast	Sobic.003G313000, Sobic.006G049200, Sobic.009G191300
GO:0009611	0.00312929	0.999849	3	7	response to wounding	BP	0.132442	BP response to wounding	Sobic.009G009500, Sobic.009G009700, Sobic.009G009800
GO:0003735	0.00388542	0.998089	25	277	structural constituent of ribosome	MF	0.159746	MF structural constituent of ribosome	Sobic.001G017000, Sobic.001G027600, Sobic.001G040000, Sobic.001G076500, Sobic.001G122400, Sobic.001G191000, Sobic.001G240000, Sobic.001G368500, Sobic.001G427000, Sobic.001G453300, Sobic.001G469933, Sobic.003G230400, Sobic.003G246400, Sobic.003G256200, Sobic.003G295800, Sobic.003G328000, Sobic.003G408000, Sobic.004G034500, Sobic.004G072000, Sobic.004G298100, Sobic.004G335800, Sobic.005G195301, Sob…
GO:0005840	0.00565296	0.997177	24	270	ribosome	CC	0.225962	CC ribosome	Sobic.001G017000, Sobic.001G027600, Sobic.001G040000, Sobic.001G076500, Sobic.001G122400, Sobic.001G191000, Sobic.001G240000, Sobic.001G368500, Sobic.001G427000, Sobic.001G469933, Sobic.003G230400, Sobic.003G256200, Sobic.003G295800, Sobic.003G328000, Sobic.003G408000, Sobic.004G034500, Sobic.004G072000, Sobic.004G116100, Sobic.004G298100, Sobic.004G335800, Sobic.005G195301, Sobic.006G107600, Sob…
GO:0043169	0.00601896	0.999566	3	11	cation binding	MF	0.234089	MF cation binding	Sobic.004G163700, Sobic.006G066800, Sobic.007G204600
GO:0030163	0.00909338	0.999752	2	4	protein catabolic process	BP	0.344352	BP protein catabolic process	Sobic.005G100300, Sobic.007G135800
GO:0050661	0.00939704	0.998712	4	19	NADP binding	MF	0.346727	MF NADP binding	Sobic.001G202600, Sobic.001G541700, Sobic.003G128700, Sobic.006G234100
GO:0019752	0.0102638	0.998557	4	19	carboxylic acid metabolic process	BP	0.36924	BP carboxylic acid metabolic process	Sobic.001G073900, Sobic.002G120700, Sobic.002G385700, Sobic.006G139000
GO:0004751	0.0147106	0.999483	2	4	ribose-5-phosphate isomerase activity	MF	0.501485	MF ribose-5-phosphate isomerase activity	Sobic.001G069000, Sobic.002G051100
GO:0009052	0.0147106	0.999483	2	4	pentose-phosphate shunt, non-oxidative branch	BP	0.501485	BP pentose-phosphate shunt, non-oxidative branch	Sobic.001G069000, Sobic.002G051100
GO:0016559	0.0149853	0.999468	2	4	peroxisome fission	BP	0.501485	BP peroxisome fission	Sobic.001G531500, Sobic.006G160400
GO:0050662	0.0154766	0.995577	7	54	coenzyme binding	MF	0.506155	MF coenzyme binding	Sobic.002G077000, Sobic.002G249900, Sobic.002G366100, Sobic.002G366200, Sobic.004G359600, Sobic.006G063900, Sobic.008G066100
GO:0015035	0.0223194	0.99311	7	57	protein disulfide oxidoreductase activity	MF	0.713726	MF protein disulfide oxidoreductase activity	Sobic.001G010900, Sobic.001G077300, Sobic.001G386200, Sobic.002G300600, Sobic.004G186200, Sobic.008G063100, Sobic.009G043000
GO:0042132	0.0230876	0.998805	2	5	fructose 1,6-bisphosphate 1-phosphatase activity	MF	0.720593	MF fructose 1,6-bisphosphate 1-phosphatase activity	Sobic.001G425400, Sobic.003G359100
GO:0016125	0.0240365	0.998728	2	5	sterol metabolic process	BP	0.720593	BP sterol metabolic process	Sobic.003G106300, Sobic.003G107400
GO:0047750	0.0240365	0.998728	2	5	cholestenol delta-isomerase activity	MF	0.720593	MF cholestenol delta-isomerase activity	Sobic.003G106300, Sobic.003G107400
GO:0005622	0.0260326	0.985908	20	253	intracellular	CC	0.76451	CC intracellular	Sobic.001G027600, Sobic.001G040000, Sobic.001G118100, Sobic.001G122400, Sobic.001G240000, Sobic.001G411300, Sobic.002G405100, Sobic.003G230400, Sobic.003G256200, Sobic.003G328000, Sobic.003G408000, Sobic.004G034500, Sobic.004G249500, Sobic.004G298100, Sobic.004G335800, Sobic.005G195301, Sobic.006G135100, Sobic.010G108500, Sobic.010G208000, Sobic.010G233800
GO:0042819	0.0281327	1	1	1	vitamin B6 biosynthetic process	BP	0.793783	BP vitamin B6 biosynthetic process	Sobic.002G005600
GO:0042823	0.0281327	1	1	1	pyridoxal phosphate biosynthetic process	BP	0.793783	BP pyridoxal phosphate biosynthetic process	Sobic.002G005600
GO:0004970	0.0288047	0.997911	2	10	ionotropic glutamate receptor activity	MF	0.797114	MF ionotropic glutamate receptor activity	Sobic.010G231300, Sobic.010G231500
GO:0045910	0.0306345	1	1	1	negative regulation of DNA recombination	BP	0.831756	BP negative regulation of DNA recombination	Sobic.006G270200
GO:0016765	0.0327615	0.997776	2	6	transferase activity, transferring alkyl or aryl (other than methyl) groups	MF	0.873033	MF transferase activity, transferring alkyl or aryl (other than methyl) groups	Sobic.002G130000, Sobic.008G088821
GO:0000272	0.037203	0.997043	2	8	polysaccharide catabolic process	BP	0.951004	BP polysaccharide catabolic process	Sobic.001G293800, Sobic.002G329400
GO:0016161	0.037203	0.997043	2	8	beta-amylase activity	MF	0.951004	MF beta-amylase activity	Sobic.001G293800, Sobic.002G329400
GO:0016876	0.0376701	0.996904	2	9	NA	NA	0.951004	none	Sobic.002G356900, Sobic.010G100900
GO:0006298	0.0442448	0.99588	2	11	mismatch repair	BP	1	BP mismatch repair	Sobic.002G304500, Sobic.006G270200
GO:0030983	0.0442448	0.99588	2	11	mismatched DNA binding	MF	1	MF mismatched DNA binding	Sobic.002G304500, Sobic.006G270200
GO:0030604	0.0445709	1	1	1	1-deoxy-D-xylulose-5-phosphate reductoisomerase activity	MF	1	MF 1-deoxy-D-xylulose-5-phosphate reductoisomerase activity	Sobic.003G103300
GO:0070402	0.0445709	1	1	1	NADPH binding	MF	1	MF NADPH binding	Sobic.003G103300
GO:0006629	0.0447253	0.982467	8	90	lipid metabolic process	BP	1	BP lipid metabolic process	Sobic.001G365100, Sobic.002G367000, Sobic.006G248100, Sobic.007G140800, Sobic.009G014600, Sobic.010G159900, Sobic.010G160000, Sobic.010G160033
GO:0045261	0.0457088	0.996074	2	7	proton-transporting ATP synthase complex, catalytic core F(1)	CC	1	CC proton-transporting ATP synthase complex, catalytic core F(1)	Sobic.002G316700, Sobic.004G169800
GO:0008299	0.0465976	0.992102	3	17	isoprenoid biosynthetic process	BP	1	BP isoprenoid biosynthetic process	Sobic.003G103300, Sobic.003G270500, Sobic.008G088821
GO:0005779	0.0466354	0.99595	2	7	integral component of peroxisomal membrane	CC	1	CC integral component of peroxisomal membrane	Sobic.001G531500, Sobic.006G160400

## Sheet: BS_UP_GO_Enriched
category	numDEInCat	numInCat	term	ontology	over_represented_FDR	go_term	gene_ids
GO:0046983	21	100	protein dimerization activity	MF	0.000201411	MF protein dimerization activity	Sobic.001G041500, Sobic.001G056300, Sobic.002G198500, Sobic.002G202600, Sobic.003G027000, Sobic.003G140100, Sobic.003G195600, Sobic.003G282400, Sobic.003G379000, Sobic.003G412200, Sobic.004G184200, Sobic.004G207200, Sobic.004G267400, Sobic.004G329800, Sobic.007G013800, Sobic.007G047300, Sobic.007G051800, Sobic.007G223300, Sobic.009G250000, Sobic.010G085400, Sobic.010G261800
GO:0005618	8	17	cell wall	CC	0.0011301	CC cell wall	Sobic.001G252300, Sobic.002G324100, Sobic.003G376900, Sobic.004G273200, Sobic.006G205600, Sobic.007G090460, Sobic.007G090463, Sobic.010G250400
GO:0022857	13	54	transmembrane transporter activity	MF	0.0029003	MF transmembrane transporter activity	Sobic.001G270301, Sobic.001G270700, Sobic.001G502700, Sobic.002G322800, Sobic.003G184100, Sobic.003G327900, Sobic.004G311000, Sobic.006G215100, Sobic.007G166900, Sobic.009G006600, Sobic.009G136100, Sobic.010G005401, Sobic.010G080100
GO:0016020	60	618	membrane	CC	0.00351677	CC membrane	Sobic.001G003700, Sobic.001G032000, Sobic.001G064900, Sobic.001G183600, Sobic.001G240100, Sobic.001G270301, Sobic.001G270700, Sobic.001G282700, Sobic.001G354700, Sobic.001G446800, Sobic.001G454900, Sobic.001G470900, Sobic.001G502700, Sobic.002G322800, Sobic.003G007200, Sobic.003G107100, Sobic.003G184100, Sobic.003G303000, Sobic.003G304100, Sobic.003G327900, Sobic.003G371100, Sobic.004G107500, Sob…
GO:0006810	26	203	transport	BP	0.00721271	BP transport	Sobic.001G032000, Sobic.003G007200, Sobic.003G107100, Sobic.003G267100, Sobic.003G267700, Sobic.003G281400, Sobic.003G303000, Sobic.003G304100, Sobic.003G321101, Sobic.003G371100, Sobic.004G073300, Sobic.004G073400, Sobic.004G073500, Sobic.004G073600, Sobic.004G238100, Sobic.004G276200, Sobic.005G090600, Sobic.006G089300, Sobic.008G040900, Sobic.008G041400, Sobic.009G075900, Sobic.009G136900, Sob…
GO:0006468	59	655	protein phosphorylation	BP	0.00887731	BP protein phosphorylation	Sobic.001G063600, Sobic.001G261400, Sobic.001G406000, Sobic.001G440500, Sobic.001G498000, Sobic.001G517900, Sobic.001G522300, Sobic.001G525500, Sobic.002G051000, Sobic.002G074000, Sobic.002G327800, Sobic.002G328400, Sobic.002G333300, Sobic.002G341200, Sobic.002G355100, Sobic.003G000500, Sobic.003G013000, Sobic.003G048700, Sobic.003G151400, Sobic.003G319600, Sobic.003G385000, Sobic.003G411800, Sob…
GO:0020037	29	229	heme binding	MF	0.00887731	MF heme binding	Sobic.001G077400, Sobic.001G196300, Sobic.001G336200, Sobic.001G360700, Sobic.001G360800, Sobic.001G445900, Sobic.001G449600, Sobic.001G514700, Sobic.001G528100, Sobic.002G010600, Sobic.003G030600, Sobic.003G050300, Sobic.003G127100, Sobic.003G228900, Sobic.003G269600, Sobic.003G380300, Sobic.003G436800, Sobic.004G108200, Sobic.004G200800, Sobic.007G156300, Sobic.008G010500, Sobic.008G036000, Sob…
GO:0004672	59	654	protein kinase activity	MF	0.00887731	MF protein kinase activity	Sobic.001G063600, Sobic.001G261400, Sobic.001G406000, Sobic.001G440500, Sobic.001G498000, Sobic.001G517900, Sobic.001G522300, Sobic.001G525500, Sobic.002G051000, Sobic.002G074000, Sobic.002G327800, Sobic.002G328400, Sobic.002G333300, Sobic.002G341200, Sobic.002G355100, Sobic.003G000500, Sobic.003G013000, Sobic.003G048700, Sobic.003G151400, Sobic.003G319600, Sobic.003G385000, Sobic.003G411800, Sob…
GO:0055085	37	361	transmembrane transport	BP	0.0155689	BP transmembrane transport	Sobic.001G003700, Sobic.001G087700, Sobic.001G309900, Sobic.001G446800, Sobic.001G454900, Sobic.001G470900, Sobic.001G543500, Sobic.002G338500, Sobic.003G192200, Sobic.003G267100, Sobic.003G267700, Sobic.003G281400, Sobic.003G303000, Sobic.003G371100, Sobic.003G403900, Sobic.004G073300, Sobic.004G073400, Sobic.004G073500, Sobic.004G073600, Sobic.004G107500, Sobic.004G124500, Sobic.004G188701, Sob…
GO:0042626	8	38	ATPase activity, coupled to transmembrane movement of substances	MF	0.0200437	MF ATPase activity, coupled to transmembrane movement of substances	Sobic.003G267100, Sobic.003G267700, Sobic.003G281400, Sobic.004G073300, Sobic.004G073400, Sobic.004G073500, Sobic.004G073600, Sobic.010G066200
GO:0006073	5	11	cellular glucan metabolic process	BP	0.0227924	BP cellular glucan metabolic process	Sobic.002G324100, Sobic.004G273200, Sobic.006G205600, Sobic.007G090460, Sobic.007G090463
GO:0048046	5	11	apoplast	CC	0.0227924	CC apoplast	Sobic.002G324100, Sobic.004G273200, Sobic.006G205600, Sobic.007G090460, Sobic.007G090463
GO:0016762	5	11	xyloglucan:xyloglucosyl transferase activity	MF	0.0227924	MF xyloglucan:xyloglucosyl transferase activity	Sobic.002G324100, Sobic.004G273200, Sobic.006G205600, Sobic.007G090460, Sobic.007G090463
GO:0016021	52	582	integral component of membrane	CC	0.0286951	CC integral component of membrane	Sobic.001G270301, Sobic.001G270700, Sobic.001G309900, Sobic.001G470900, Sobic.001G471800, Sobic.001G502700, Sobic.001G532200, Sobic.001G543500, Sobic.002G254900, Sobic.002G322800, Sobic.002G338500, Sobic.003G101000, Sobic.003G184100, Sobic.003G192200, Sobic.003G257400, Sobic.003G267100, Sobic.003G267700, Sobic.003G281400, Sobic.003G320600, Sobic.003G327900, Sobic.003G371100, Sobic.003G403900, Sob…
GO:0005507	6	19	copper ion binding	MF	0.040631	MF copper ion binding	Sobic.001G422300, Sobic.002G282600, Sobic.003G352700, Sobic.003G352800, Sobic.003G353200, Sobic.006G119200
GO:0004601	10	52	peroxidase activity	MF	0.0458765	MF peroxidase activity	Sobic.001G528100, Sobic.002G010600, Sobic.003G050300, Sobic.003G127100, Sobic.003G347520, Sobic.003G436800, Sobic.008G010500, Sobic.009G032600, Sobic.009G113700, Sobic.010G245800
GO:0006355	46	511	regulation of transcription, DNA-templated	BP	0.0531324	BP regulation of transcription, DNA-templated	Sobic.001G034300, Sobic.001G055400, Sobic.001G094800, Sobic.001G163800, Sobic.001G179300, Sobic.001G243800, Sobic.001G420300, Sobic.001G481400, Sobic.001G526200, Sobic.002G225300, Sobic.002G235500, Sobic.002G236600, Sobic.002G253000, Sobic.002G269300, Sobic.002G269400, Sobic.002G289800, Sobic.003G027000, Sobic.003G035100, Sobic.003G282400, Sobic.003G363600, Sobic.003G379000, Sobic.003G409800, Sob…
GO:0030001	10	55	metal ion transport	BP	0.0552009	BP metal ion transport	Sobic.001G339400, Sobic.001G528300, Sobic.003G089300, Sobic.004G079900, Sobic.004G164200, Sobic.006G173700, Sobic.006G173800, Sobic.007G123200, Sobic.009G045600, Sobic.010G220600
GO:0016887	14	110	ATPase activity	MF	0.060564	MF ATPase activity	Sobic.003G267100, Sobic.003G267700, Sobic.003G281400, Sobic.004G073300, Sobic.004G073400, Sobic.004G073500, Sobic.004G073600, Sobic.005G061000, Sobic.007G054500, Sobic.009G022000, Sobic.009G022500, Sobic.010G066200, Sobic.010G165500, Sobic.010G246200
GO:0004197	4	9	cysteine-type endopeptidase activity	MF	0.0754121	MF cysteine-type endopeptidase activity	Sobic.001G351100, Sobic.001G351200, Sobic.001G351400, Sobic.009G183800
GO:0005215	16	124	transporter activity	MF	0.0864829	MF transporter activity	Sobic.001G032000, Sobic.003G007200, Sobic.003G107100, Sobic.003G257400, Sobic.003G303000, Sobic.003G304100, Sobic.003G371100, Sobic.004G238100, Sobic.004G276200, Sobic.005G090600, Sobic.006G089300, Sobic.009G075900, Sobic.009G136900, Sobic.010G092600, Sobic.010G099700, Sobic.010G227800
GO:0010215	3	6	cellulose microfibril organization	BP	0.173223	BP cellulose microfibril organization	Sobic.001G336700, Sobic.002G368100, Sobic.002G368300
GO:0019762	2	2	glucosinolate catabolic process	BP	0.173223	BP glucosinolate catabolic process	Sobic.003G313900, Sobic.009G190700
GO:0080028	2	2	nitrile biosynthetic process	BP	0.173223	BP nitrile biosynthetic process	Sobic.003G313900, Sobic.009G190700
GO:0031225	3	6	anchored component of membrane	CC	0.173223	CC anchored component of membrane	Sobic.001G336700, Sobic.002G368100, Sobic.002G368300
GO:0045735	2	2	nutrient reservoir activity	MF	0.173223	MF nutrient reservoir activity	Sobic.001G143700, Sobic.009G017600
GO:0004252	8	46	serine-type endopeptidase activity	MF	0.173223	MF serine-type endopeptidase activity	Sobic.001G170700, Sobic.001G532200, Sobic.002G112300, Sobic.003G132500, Sobic.004G081900, Sobic.006G082000, Sobic.009G151000, Sobic.010G250400
GO:0009055	11	78	electron transfer activity	MF	0.201458	MF electron transfer activity	Sobic.003G163700, Sobic.003G380300, Sobic.004G228500, Sobic.005G180500, Sobic.005G204000, Sobic.006G099900, Sobic.008G117300, Sobic.008G117900, Sobic.010G085800, Sobic.010G086800, Sobic.010G231900
GO:0055114	60	765	oxidation-reduction process	BP	0.220284	BP oxidation-reduction process	Sobic.001G050900, Sobic.001G077400, Sobic.001G097600, Sobic.001G196300, Sobic.001G324100, Sobic.001G336200, Sobic.001G360700, Sobic.001G360800, Sobic.001G407800, Sobic.001G422300, Sobic.001G445900, Sobic.001G475800, Sobic.001G514700, Sobic.001G528100, Sobic.002G010600, Sobic.002G146000, Sobic.002G167600, Sobic.002G282600, Sobic.003G029900, Sobic.003G030600, Sobic.003G050300, Sobic.003G127100, Sob…
GO:0003700	25	256	DNA-binding transcription factor activity	MF	0.22587	MF DNA-binding transcription factor activity	Sobic.001G055400, Sobic.001G243800, Sobic.001G481400, Sobic.002G225300, Sobic.002G235500, Sobic.002G269300, Sobic.002G269400, Sobic.002G357800, Sobic.003G027000, Sobic.003G282400, Sobic.003G363600, Sobic.003G379000, Sobic.004G031100, Sobic.004G065900, Sobic.004G078800, Sobic.006G206000, Sobic.006G233500, Sobic.006G259000, Sobic.007G013800, Sobic.007G061100, Sobic.007G085300, Sobic.007G156700, Sob…
GO:0016049	3	7	cell growth	BP	0.236394	BP cell growth	Sobic.001G336700, Sobic.002G368100, Sobic.002G368300
GO:0016705	18	172	oxidoreductase activity, acting on paired donors, with incorporation or reduction of molecular oxygen	MF	0.362452	MF oxidoreductase activity, acting on paired donors, with incorporation or reduction of molecular oxygen	Sobic.001G077400, Sobic.001G196300, Sobic.001G336200, Sobic.001G360700, Sobic.001G360800, Sobic.001G445900, Sobic.001G514700, Sobic.003G030600, Sobic.003G228900, Sobic.003G269600, Sobic.004G108200, Sobic.004G200800, Sobic.007G156300, Sobic.008G036000, Sobic.009G155500, Sobic.009G162500, Sobic.010G007700, Sobic.010G172700
GO:0005544	3	8	calcium-dependent phospholipid binding	MF	0.367757	MF calcium-dependent phospholipid binding	Sobic.001G489150, Sobic.002G223100, Sobic.007G131800
GO:0006979	9	64	response to oxidative stress	BP	0.425681	BP response to oxidative stress	Sobic.001G528100, Sobic.002G010600, Sobic.003G050300, Sobic.003G127100, Sobic.003G436800, Sobic.008G010500, Sobic.009G032600, Sobic.009G113700, Sobic.010G245800
GO:0006665	2	4	sphingolipid metabolic process	BP	0.522756	BP sphingolipid metabolic process	Sobic.007G011700, Sobic.K042000
GO:0050660	6	36	flavin adenine dinucleotide binding	MF	0.522756	MF flavin adenine dinucleotide binding	Sobic.003G029900, Sobic.003G236900, Sobic.003G313800, Sobic.007G017500, Sobic.008G145900, Sobic.009G052200
GO:0004348	2	4	glucosylceramidase activity	MF	0.522756	MF glucosylceramidase activity	Sobic.007G011700, Sobic.K042000
GO:0005506	19	195	iron ion binding	MF	0.522756	MF iron ion binding	Sobic.001G077400, Sobic.001G196300, Sobic.001G336200, Sobic.001G360700, Sobic.001G360800, Sobic.001G445900, Sobic.001G514700, Sobic.003G030600, Sobic.003G228900, Sobic.003G269600, Sobic.004G064000, Sobic.004G108200, Sobic.004G200800, Sobic.007G156300, Sobic.008G036000, Sobic.009G155500, Sobic.009G162500, Sobic.010G007700, Sobic.010G172700
GO:0008171	5	26	O-methyltransferase activity	MF	0.529875	MF O-methyltransferase activity	Sobic.007G047300, Sobic.007G217200, Sobic.007G218500, Sobic.007G218700, Sobic.010G052200
GO:0004553	14	135	hydrolase activity, hydrolyzing O-glycosyl compounds	MF	0.571365	MF hydrolase activity, hydrolyzing O-glycosyl compounds	Sobic.001G269100, Sobic.002G193600, Sobic.002G324100, Sobic.002G328200, Sobic.002G328600, Sobic.003G244600, Sobic.004G093400, Sobic.004G233700, Sobic.004G244600, Sobic.004G273200, Sobic.005G224900, Sobic.006G205600, Sobic.007G090460, Sobic.007G090463
GO:0003885	2	4	D-arabinono-1,4-lactone oxidase activity	MF	0.624372	MF D-arabinono-1,4-lactone oxidase activity	Sobic.007G017500, Sobic.008G145900
GO:0016791	2	4	phosphatase activity	MF	0.624372	MF phosphatase activity	Sobic.003G209600, Sobic.004G097300
GO:0016788	8	61	hydrolase activity, acting on ester bonds	MF	0.676191	MF hydrolase activity, acting on ester bonds	Sobic.003G153400, Sobic.003G153500, Sobic.003G430100, Sobic.004G170600, Sobic.004G243500, Sobic.004G286700, Sobic.009G054301, Sobic.009G078900
GO:0015986	4	20	ATP synthesis coupled proton transport	BP	0.838395	BP ATP synthesis coupled proton transport	Sobic.003G169200, Sobic.004G087000, Sobic.004G120150, Sobic.K032200
GO:0042545	2	5	cell wall modification	BP	0.838395	BP cell wall modification	Sobic.001G252300, Sobic.003G376900
GO:0006032	3	12	chitin catabolic process	BP	0.838395	BP chitin catabolic process	Sobic.001G516000, Sobic.003G137600, Sobic.004G208700
GO:0004568	3	12	chitinase activity	MF	0.838395	MF chitinase activity	Sobic.001G516000, Sobic.003G137600, Sobic.004G208700
GO:0046872	17	196	metal ion binding	MF	0.838395	MF metal ion binding	Sobic.001G339400, Sobic.001G528300, Sobic.001G543900, Sobic.002G413700, Sobic.003G089300, Sobic.003G436400, Sobic.004G079900, Sobic.004G164200, Sobic.004G331500, Sobic.006G095600, Sobic.006G173700, Sobic.006G173800, Sobic.007G087700, Sobic.007G123200, Sobic.009G045600, Sobic.010G220600, Sobic.010G250900
GO:0030599	2	5	pectinesterase activity	MF	0.838395	MF pectinesterase activity	Sobic.001G252300, Sobic.003G376900
GO:0016998	3	13	cell wall macromolecule catabolic process	BP	0.962281	BP cell wall macromolecule catabolic process	Sobic.001G516000, Sobic.003G137600, Sobic.004G208700
GO:0016491	28	352	oxidoreductase activity	MF	0.962281	MF oxidoreductase activity	Sobic.001G050900, Sobic.001G097600, Sobic.001G324100, Sobic.001G407800, Sobic.001G422300, Sobic.001G475800, Sobic.003G029900, Sobic.003G313800, Sobic.003G347520, Sobic.003G352700, Sobic.003G352800, Sobic.003G353200, Sobic.003G418000, Sobic.004G004400, Sobic.004G004500, Sobic.004G064000, Sobic.004G310100, Sobic.004G313100, Sobic.005G103300, Sobic.005G103500, Sobic.006G014700, Sobic.006G134100, Sob…
GO:0004674	3	14	protein serine/threonine kinase activity	MF	0.962281	MF protein serine/threonine kinase activity	Sobic.002G333300, Sobic.003G319600, Sobic.009G188100
GO:0009308	2	6	amine metabolic process	BP	0.963728	BP amine metabolic process	Sobic.002G282600, Sobic.006G119200
GO:0008131	2	6	primary amine oxidase activity	MF	0.963728	MF primary amine oxidase activity	Sobic.002G282600, Sobic.006G119200
GO:0016702	3	14	oxidoreductase activity, acting on single donors with incorporation of molecular oxygen, incorporation of two atoms of oxygen	MF	0.969454	MF oxidoreductase activity, acting on single donors with incorporation of molecular oxygen, incorporation of two atoms of oxygen	Sobic.002G167600, Sobic.006G095600, Sobic.009G255500
GO:0005975	18	210	carbohydrate metabolic process	BP	1	BP carbohydrate metabolic process	Sobic.001G269100, Sobic.002G193600, Sobic.002G324100, Sobic.002G328200, Sobic.002G328600, Sobic.003G035500, Sobic.003G087900, Sobic.003G244000, Sobic.003G244600, Sobic.004G093400, Sobic.004G233700, Sobic.004G244600, Sobic.004G273200, Sobic.005G224900, Sobic.006G205600, Sobic.007G090460, Sobic.007G090463, Sobic.009G237700
GO:0009690	2	7	cytokinin metabolic process	BP	1	BP cytokinin metabolic process	Sobic.003G029900, Sobic.003G313800
GO:0003872	3	15	6-phosphofructokinase activity	MF	1	MF 6-phosphofructokinase activity	Sobic.002G160300, Sobic.006G114700, Sobic.010G134000
GO:0019139	2	7	cytokinin dehydrogenase activity	MF	1	MF cytokinin dehydrogenase activity	Sobic.003G029900, Sobic.003G313800

## Sheet: BS_UP_Aubry2014_and_here
	AGI	log2(BS/35S)	SBI	log2FoldChange	arabi-defline	rice-defline	MapMan_Name	GO_names
0	AT2G37900	2.25713	SOBIC.001G032000	2.35655	Major facilitator superfamily protein	peptide transporter PTR2, putative, expressed	transport.peptides and oligopeptides	membrane; transport; transporter activity
1	AT2G16990	2.48808	SOBIC.001G309900	2.91301	Major facilitator superfamily protein	transporter, major facilitator family, putative, expressed	not assigned.unknown	transmembrane transport; integral component of membrane
2	AT2G47270	2.55091	SOBIC.001G393000	3.65025	sequence-specific DNA binding transcription factors;transcription regulators	expressed protein	not assigned.unknown	N/A
3	AT5G10180	2.3403	SOBIC.001G470900	2.20079	slufate transporter 2;1	sulfate transporter, putative, expressed	transport.sulphate	integral component of membrane; sulfate transmembrane transporter activity; sulfate transport; transmembrane transport; membrane; secondary active sulfate transmembrane transporter activity
4	AT5G49630	2.84315	SOBIC.002G027500	2.40844	amino acid permease 6	amino acid transporter, putative, expressed	transport.amino acids	N/A
5	AT1G20160	2.57439	SOBIC.002G112300	3.29098	Subtilisin-like serine endopeptidase family protein	subtilisin-like protease, putative, expressed	protein.degradation.subtilases	proteolysis; serine-type endopeptidase activity
6	AT2G24260	2.25351	SOBIC.002G202600	2.38619	LJRHL1-like 1	joka8, putative, expressed	RNA.regulation of transcription.bHLH,Basic Helix-Loop-Helix family	protein dimerization activity
7	AT4G31330	3.15667	SOBIC.002G252300	2.36892	Protein of unknown function, DUF599	expressed protein	not assigned.unknown	N/A
8	AT4G25480	2.66871	SOBIC.002G269300	2.90126	dehydration response element B1A	dehydration-responsive element-binding protein, putative, expressed	RNA.regulation of transcription.AP2/EREBP, APETALA2/Ethylene-responsive element binding protein family	regulation of transcription, DNA-templated; DNA-binding transcription factor activity
9	AT1G31050	2.124	SOBIC.002G299300	2.69962	basic helix-loop-helix (bHLH) DNA-binding superfamily protein	ethylene-responsive protein related, putative, expressed	RNA.regulation of transcription.bHLH,Basic Helix-Loop-Helix family	N/A
10	AT5G64700	2.30121	SOBIC.002G322800	3.18824	nodulin MtN21 /EamA-like transporter family protein	auxin-induced protein 5NG4, putative, expressed	development.unspecified	integral component of membrane; membrane; transmembrane transporter activity
11	AT5G21950	2.21511	SOBIC.002G372200	3.18898	alpha/beta-Hydrolases superfamily protein	hydrolase protein, putative, expressed	not assigned.no ontology	N/A
12	AT1G20160	2.57439	SOBIC.003G132500	2.72482	Subtilisin-like serine endopeptidase family protein	subtilisin-like protease, putative, expressed	protein.degradation.subtilases	proteolysis; serine-type endopeptidase activity
13	ATCG00480	2.1713	SOBIC.003G159101	3.14229	ATP synthase subunit beta	ATP synthase subunit beta, putative, expressed	PS.lightreaction.ATP synthase.beta subunit	ATP metabolic process
14	AT5G64700	2.30121	SOBIC.003G184100	2.74297	nodulin MtN21 /EamA-like transporter family protein	auxin-induced protein 5NG4, putative, expressed	development.unspecified	integral component of membrane; membrane; transmembrane transporter activity
15	AT1G30840	2.48703	SOBIC.003G257400	2.66056	purine permease 4	purine permease, putative, expressed	transport.nucleotides	integral component of membrane; transporter activity
16	AT3G28345	2.53204	SOBIC.003G281400	2.74526	ABC transporter family protein	ABC transporter, ATP-binding protein, putative, expressed	transport.ABC transporters and multidrug resistance systems	ATPase activity; ATP binding; transmembrane transport; ATPase activity, coupled to transmembrane movement of substances; integral component of membrane; transport
17	AT1G67710	2.10346	SOBIC.003G393300	2.11839	response regulator 11	two-component response regulator, putative, expressed	RNA.regulation of transcription.ARR	phosphorelay signal transduction system
18	AT3G28345	2.53204	SOBIC.004G073300	2.68323	ABC transporter family protein	multidrug resistance protein, putative, expressed	transport.ABC transporters and multidrug resistance systems	ATPase activity; ATP binding; transmembrane transport; ATPase activity, coupled to transmembrane movement of substances; integral component of membrane; transport
19	AT3G28345	2.53204	SOBIC.004G073400	2.57952	ABC transporter family protein	multidrug resistance protein, putative, expressed	transport.ABC transporters and multidrug resistance systems	ATPase activity; ATP binding; transmembrane transport; ATPase activity, coupled to transmembrane movement of substances; integral component of membrane; transport
20	AT3G28345	2.53204	SOBIC.004G073500	2.32821	ABC transporter family protein	multidrug resistance protein, putative, expressed	transport.ABC transporters and multidrug resistance systems	ATPase activity; ATP binding; transmembrane transport; ATPase activity, coupled to transmembrane movement of substances; integral component of membrane; transport
21	AT3G28345	2.53204	SOBIC.004G073600	2.36247	ABC transporter family protein	multidrug resistance protein, putative, expressed	transport.ABC transporters and multidrug resistance systems	ATPase activity; ATP binding; transmembrane transport; ATPase activity, coupled to transmembrane movement of substances; integral component of membrane; transport
22	AT2G24762	2.10942	SOBIC.004G075000	2.41978	glutamine dumper 4	expressed protein	not assigned.unknown	N/A
23	AT2G04160	2.01577	SOBIC.004G081900	2.72941	Subtilisin-like serine endopeptidase family protein	OsSub12 - Putative Subtilisin homologue, expressed	protein.degradation.subtilases	proteolysis; serine-type endopeptidase activity
24	ATCG00480	2.1713	SOBIC.004G087000	2.05764	ATP synthase subunit beta	ATP synthase subunit beta, putative, expressed	PS.lightreaction.ATP synthase.beta subunit	proton-transporting ATPase activity, rotational mechanism; proton-transporting ATP synthase activity, rotational mechanism; proton-transporting ATP synthase complex, catalytic core F(1); ATP synthesis coupled proton transport; proton-transporting two-sector ATPase complex, catalytic domain; ATP hydrolysis coupled proton transport; ATP binding
25	ATMG01190	2.25723	SOBIC.004G120150	2.07378	ATP synthase subunit 1	ATP synthase, putative, expressed	mitochondrial electron transport / ATP synthesis.F1-ATPase	proton-transporting ATPase activity, rotational mechanism; proton-transporting ATP synthase activity, rotational mechanism; proton-transporting ATP synthase complex, catalytic core F(1); ATP synthesis coupled proton transport
26	AT3G56240	2.40388	SOBIC.004G164200	2.24729	copper chaperone	heavy metal-associated domain containing protein, expressed	metal handling.binding, chelation and storage	metal ion binding; metal ion transport
27	AT1G49230	3.0457	SOBIC.004G170300	3.42201	RING/U-box superfamily protein	RING-H2 finger protein, putative, expressed	protein.degradation.ubiquitin.E3.RING	zinc ion binding; protein binding
28	AT1G32170	2.59203	SOBIC.004G273200	2.52366	xyloglucan endotransglucosylase/hydrolase 30	glycosyl hydrolases family 16, putative, expressed	cell wall.modification	apoplast; xyloglucan:xyloglucosyl transferase activity; cellular glucan metabolic process; cell wall; carbohydrate metabolic process; hydrolase activity, hydrolyzing O-glycosyl compounds
29	AT1G44800	2.48778	SOBIC.004G311000	2.51827	nodulin MtN21 /EamA-like transporter family protein	integral membrane protein DUF6 containing protein, expressed	development.unspecified	integral component of membrane; membrane; transmembrane transporter activity
30	AT2G24260	2.25351	SOBIC.004G329800	2.70379	LJRHL1-like 1	BHLH transcription factor, putative, expressed	RNA.regulation of transcription.bHLH,Basic Helix-Loop-Helix family	protein dimerization activity
31	AT1G71960	2.39177	SOBIC.005G061000	2.46784	ATP-binding casette family G25	ABC-2 type transporter domain containing protein, expressed	transport.ABC transporters and multidrug resistance systems	ATPase activity; ATP binding; membrane
32	AT1G33440	2.30493	SOBIC.005G090600	2.56778	Major facilitator superfamily protein	peptide transporter PTR2, putative, expressed	transport.peptides and oligopeptides	membrane; transport; transporter activity
33	AT3G48740	2.6161	SOBIC.005G123500	2.81154	Nodulin MtN3 family protein	nodulin MtN3 family protein, putative, expressed	development.unspecified	N/A
34	AT1G33440	2.30493	SOBIC.006G089300	2.35222	Major facilitator superfamily protein	peptide transporter PTR2, putative, expressed	transport.peptides and oligopeptides	membrane; transport; transporter activity
35	AT5G57685	2.12809	SOBIC.007G144900	2.86112	glutamine dumper 3	GDU1, putative, expressed	not assigned.unknown	N/A
36	AT1G49470	2.31139	SOBIC.007G151700	2.39501	Family of unknown function (DUF716)	plant viral response family protein, putative, expressed	not assigned.unknown	N/A
37	AT3G19270	2.26063	SOBIC.007G156300	2.06411	cytochrome P450, family 707, subfamily A, polypeptide 4	cytochrome P450, putative, expressed	hormone metabolism.abscisic acid.synthesis-degradation.degradation.8-hydroxylase,misc.cytochrome P450	oxidation-reduction process; heme binding; oxidoreductase activity, acting on paired donors, with incorporation or reduction of molecular oxygen; iron ion binding
38	AT5G49630	2.84315	SOBIC.008G068200	2.85907	amino acid permease 6	amino acid transporter, putative, expressed	transport.amino acids	N/A
39	AT5G23660	3.59487	SOBIC.008G094000	2.55457	homolog of Medicago truncatula MTN3	nodulin MtN3 family protein, putative, expressed	development.unspecified	N/A
40	AT5G23660	3.59487	SOBIC.008G094300	2.69164	homolog of Medicago truncatula MTN3	nodulin MtN3 family protein, putative, expressed	development.unspecified	N/A
41	AT5G23660	3.59487	SOBIC.008G094400	2.69769	homolog of Medicago truncatula MTN3	nodulin MtN3 family protein, putative, expressed	development.unspecified	N/A
42	AT5G64700	2.30121	SOBIC.009G006600	2.21606	nodulin MtN21 /EamA-like transporter family protein	auxin-induced protein 5NG4, putative, expressed	development.unspecified	integral component of membrane; membrane; transmembrane transporter activity
43	AT2G37330	2.01221	SOBIC.009G023600	3.00918	aluminum sensitive 3	ABC transporter, membrane-spanning/permease subunit, putative, expressed	transport.metal,development.unspecified,metal handling.regulation	N/A
44	AT2G37330	2.01221	SOBIC.009G023700	2.49961	aluminum sensitive 3	ABC transporter, membrane-spanning/permease subunit, putative, expressed	transport.metal,development.unspecified,metal handling.regulation	N/A
45	AT2G07680	2.00145	SOBIC.010G066200	2.84451	multidrug resistance-associated protein 11	multidrug resistance-associated protein 11, putative, expressed	transport.ABC transporters and multidrug resistance systems	ATPase activity; ATP binding; transmembrane transport; ATPase activity, coupled to transmembrane movement of substances; integral component of membrane; transport
46	AT1G44800	2.48778	SOBIC.010G080100	2.43057	nodulin MtN21 /EamA-like transporter family protein	integral membrane protein DUF6 containing protein, expressed	development.unspecified	integral component of membrane; membrane; transmembrane transporter activity
47	AT5G14940	2.79295	SOBIC.010G099700	2.69587	Major facilitator superfamily protein	peptide transporter PTR2, putative, expressed	transport.peptides and oligopeptides	membrane; transport; transporter activity
48	AT5G06850	2.44097	SOBIC.010G191800	2.36319	C2 calcium/lipid-binding plant phosphoribosyltransferase family protein	anthranilate phosphoribosyltransferase, putative, expressed	amino acid metabolism.synthesis.aromatic aa.tryptophan	protein binding
49	AT4G30110	2.36301	SOBIC.010G250900	2.6121	heavy metal atpase 2	cadmium/zinc-transporting ATPase, putative, expressed	transport.metal	metal ion binding; nucleotide binding
