# Supplementary material for: Distinct C4 sub‐types and C3 bundle sheath isolation in the Paniceae grasses
Source: Plant Direct. 2021 Dec 27;5(12):e373. doi: 10.1002/pld3.373 (PMC8711749; doi:10.1002/pld3.373)
Supplement: Supplementary file 4 — Table S4. Primer sequences used for in situ hybridization experiments. [file PLD3-5-e373-s005.xlsx]

## Sheet: Sheet1
Primer ID	SEQUENCE	GENE	GENE ID	PURPOSE	Probe size	Location
JSC4-4	GAGAATCTCCTGAGGCTCGG	GRMZM2G001696	PCK	in situ	456	3' end
JSC4-5	ACAGGGGGCAAGATACAAGC	GRMZM2G001696	PCK	in situ		3' end
JSC4-6	AGATGGTCATCATGGGCACG	GRMZM2G001696	PCK	in situ	450	CDS
JSC4-7	ATGGTATCTTGGCGTTGGGG	GRMZM2G001696	PCK	in situ		CDS
JSC4-8	AGGGATGGACACTACTTGCG	GRMZM2G085019	NADP-ME	in situ	790	CDS
JSC4-9	AATACGTCTGCTCTGCCAGG	GRMZM2G085019	NADP-ME	in situ		CDS
JSC4-10	AGAACTGCATGTACACTCCCG	GRMZM2G085019	NADP-ME	in situ	286	3' end
JSC4-11	GAGATCTGACTCGTCCAGCC	GRMZM2G085019	NADP-ME	in situ		3' end
